# Supplementary material for: An N-acetyltransferase required for ESAT-6 N-terminal acetylation and virulence in Mycobacterium marinum
Source: mBio. 2023 Sep 29;14(5):e00987-23. doi: 10.1128/mbio.00987-23 (PMC10653941; doi:10.1128/mbio.00987-23)
Supplement: Supplemental Data Set — Proteomics data. [file mbio.00987-23-s0002.xlsx]

## Sheet: S1A  Raw Search Results
Contents removed due to file size limitations.
Contents of this sheet can be found on the MassIVE repository, at ftp://MSV000091442@massive.ucsd.edu

## Sheet: S1B Trimmed Search Results
Accession	Acetylated Peptide Sequence	Acetylated Peptide Count	nonAcetylated Peptide Sequence	nonAcetylated Peptide Count	Total Peptide Variants	Average Acetylated WT	Stdev Acetylated WT	Average Acetylated Deletion	Stdev Acetylated Deletion	Average Acetylated Complement	Stdev Acetylated Complement	Average nonAcetylated WT	Stdev nonAcetylated WT	Average nonAcetylated Deletion	Stdev nonAcetylated Deletion	Average nonAcetylated Complement	Stdev nonAcetylated Complement	Total Area WT	Total Area WT Stdev	Total Area Deletion	Total Area Deletion Stdev	Total Area Complement	Total Area Complement Stdev	Acetylated WT RSD	Acetylated Deletion RSD	Acetylated Complement RSD	nonAcetylated WT RSD	nonAcetylated Deletion RSD	nonAcetylated Complement RSD	Total Area WT RSD	Total Area Deletion RSD	Total Area Complement RSD	Percent Acetylation WT	Percent Acetylation WT RSD	Percent Acetylation WT Stdev	Percent Acetylation Deletion	Percent Acetylation Deletion RSD	Percent Acetylation Deletion Stdev	Percent Acetylation Complement	Percent Acetylation Complement RSD	Percent Acetylation Complement Stdev	<— Bioreplicate One Bioreplicate Two —>	Accession	Acetylated Peptide Sequence	Acetylated Peptide Count	nonAcetylated Peptide Sequence	nonAcetylated Peptide Count	Total Peptide Variants	Average Acetylated WT
MMAR_1772	S(+42.01)TIPDNAIAVVGM(+15.99)AGK	1	STIPDNAIAVVGM(+15.99)AGK;STIPDNAIAVVGMAGK	2	2	0.0110387	0.000807619	0.00258912	0.00180593	0.00981416	0.000400476	0.0186475	0.00702864	0.0320062	0.0103194	0.0358701	0.0160315	0.0296862	0.00707489	0.0345954	0.0104763	0.0456843	0.0160365	7.31624	69.7507	4.0806	37.6921	32.242	44.6933	23.8322	30.2823	35.103	37.1846	23.9852	8.91881	7.48401	31.4129	2.35094	21.4826	35.1611	7.55351		MMAR_2821	A(+42.01)IAETDTEVRTPFEQEVADTQR	1	AIAETDTEVRTPFEQEVADTQR;AIAETDTEVR	2	2	0.00853914
MMAR_3772	T(+42.01)ASADSAADQLPK	1	TASADSAADQLPK	1	1	0.0255969	0.000599055	0.0083032	0.0015451	0.0150938	0.00039671	0.00514998	0.00117437	0.0168316	2.68192e-05	0.00155582	0.000811139	0.0307469	0.00131834	0.0251348	0.00154534	0.0166497	0.000902954	2.34034	18.6085	2.62829	22.8033	0.159339	52.1357	4.28771	6.14821	5.42326	83.2504	4.55245	3.78993	33.0348	7.51059	2.48111	90.6555	5.66039	5.13146		MMAR_1185	S(+42.01)AENTSTDADPTAHWSFETK	1	SAENTSTDADPTAHWSFETK	1	1	0.0251588
MMAR_5363	T(+42.01)DTAPGPAPVVHSTAEK	1	TDTAPGPAPVVHSTAEK	1	1	0.0361337	0.0375639	0	0	0.0357843	0.0110541	0.00842149	0.000434273	0.0441778	0.00580519	0.0084667	0.00198003	0.0445552	0.0375664	0.0441778	0.00580519	0.044251	0.01123	103.958	0	30.8909	5.15673	13.1405	23.3862	84.3144	13.1405	25.378	81.0988	84.9286	68.876	0	13.1405	0	80.8666	25.9795	21.0088		MMAR_1992	S(+42.01)DSSDTTVDGASDGASDGASGADNRAQLVDTALTER	1	SDSSDTTVDGASDGASDGASGADNRAQLVDTALTER	1	1	0.00090786
MMAR_2289	T(+42.01)DTATEQNTESAADGGKPAFVSR	1	TDTATEQNTESAADGGKPAFVSR	1	1	0.0307743	0.00409075	0	0	0.00956501	0.00265935	0.00662652	0.00285226	0.04759	0.00621365	0.00690482	0.00289083	0.0374008	0.00498695	0.04759	0.00621365	0.0164698	0.00392798	13.2927	0	27.8029	43.0432	13.0566	41.8669	13.3338	13.0566	23.8496	82.2824	13.8233	11.3741	0	13.0566	0	58.076	24.4255	14.1853		MMAR_2568	S(+42.01)DVILPAAQAATAATNVGDVR	1	SDVILPAAQAATAATNVGDVR	1	1	0.00557151
MMAR_4387	T(+42.01)DTQVTWLTQESHDR	1	TDTQVTWLTQESHDR;TDTQVTWLTQESHDRLK	2	2	0.00823439	0.000256278	0	0	0.00508384	0.000131833	0.122013	0.00498016	0.0448692	0.00559886	0.0975813	0.00351662	0.130248	0.00498675	0.0448692	0.00559886	0.102665	0.00351909	3.11228	0	2.59317	4.08166	12.4782	3.60379	3.82867	12.4782	3.42774	6.3221	4.21557	0.266513	0	12.4782	0	4.95187	3.78716	0.187535		MMAR_5350	S(+42.01)EEVQSPGLAEAAR;S(+42.01)EEVQSPGLAEAARDNLAAELAR	2	SEEVQSPGLAEAAR;SEEVQSPGLAEAARDNLAAELAR	2	2	0.00277333
MMAR_1973	T(+42.01)ELTQTSQTSTDNIR	1	TELTQTSQTSTDNIR	1	1	0.0397888	0.000492711	0	0	0.0238877	0.0018036	0.0167185	0.000573821	0.04177	0.00690702	0.0105771	0.000108403	0.0565072	0.000756329	0.04177	0.00690702	0.0344648	0.00180686	1.23832	0	7.55032	3.43226	16.5358	1.02489	1.33846	16.5358	5.24261	70.4136	1.74063	1.22564	0	16.5358	0	69.3105	5.91906	4.10253		MMAR_0638	S(+42.01)EGNPQEQVTVTDKR	1	SEGNPQEQVTVTDKR	1	1	0.00177502
MMAR_5450	T(+42.01)EQQWNFAGIEAASSAIQGNVTSIHSLLDEGK	1	TEQQWNFAGIEAASSAIQGNVTSIHSLLDEGK	1	1	0.0691042	0.00548415	0	0	0.0804781	0.0172894	0.015166	0.00351684	0.0251871	0.0147561	0.0568267	0.00448352	0.0842703	0.00651491	0.0251871	0.0147561	0.137305	0.0178613	7.93605	0	21.4834	23.1889	58.5859	7.8898	7.73097	58.5859	13.0085	82.0031	8.22824	6.74741	0	58.5859	0	58.6127	13.8096	8.09416		MMAR_2469	S(+42.01)TNQGSLWGGR	1	STNQGSLWGGR	1	1	0.00266062
MMAR_2089	T(+42.01)NEESAQPQDSTILDR	1	TNEESAQPQDSTILDR	1	1	0.00600469	0.000487213	0	0	0.00232724	0.000793527	0.0335942	0.00101769	0.0284298	0.0042541	0.0206765	0.000494987	0.0395989	0.0011283	0.0284298	0.0042541	0.0230037	0.000935253	8.11387	0	34.0974	3.02935	14.9635	2.39396	2.84933	14.9635	4.06566	15.1638	4.02896	0.610943	0	14.9635	0	10.1168	7.11527	0.719836		MMAR_1047	S(+42.01)TTDSAVKIPPR	1	STTDSAVKIPPR	1	1	0.00416568
MMAR_2254	T(+42.01)TLEEISALTQPR	1	TTLEEISALTQPR	1	1	0.0400248	0.00310278	0.0138196	0.00159386	0.0193183	0.0015477	0.13834	0.0184877	0.114196	0.0388854	0.0953754	0.0264092	0.178365	0.0187462	0.128016	0.0389181	0.114694	0.0264545	7.75214	11.5333	8.01157	13.3639	34.0514	27.6897	10.51	30.401	23.0654	22.4398	10.8726	2.43978	10.7952	30.5901	3.30227	16.8434	23.2384	3.91413		MMAR_1651	T(+42.01)AEAPPLGELEAIRPYPAR	1	TAEAPPLGELEAIRPYPAR	1	1	0.0638742
MMAR_1762	T(+42.01)TSGESADQQNDKLFR	1	TTSGESADQQNDKLFR	1	1	0.0264476	0.000379839	0.0229117	0.00304514	0.0257867	0.00224821	0.00254881	0.000386601	0.0111128	0.00164474	0.00714331	0.00119765	0.0289964	0.000541976	0.0340245	0.00346093	0.03293	0.00254732	1.4362	13.2908	8.71848	15.1679	14.8004	16.766	1.86912	10.1719	7.73554	91.2099	2.22031	2.02515	67.3388	10.8055	7.27628	78.3076	8.27992	6.4838		MMAR_5155	T(+42.01)ATSAEEPSSYPPPAEFIEQANAR	1	TATSAEEPSSYPPPAEFIEQANAR	1	1	0.042648
MMAR_1295	T(+42.01)TTETSLSADTK	1	TTTETSLSADTK;TTTETSLSADTKN(+0.98)GIDFK	2	2	0.0770942	0.00249246	0.0429352	0.00524173	0.0550535	0.00416747	0.0161894	0.00170807	0.0113637	0.000543843	0.0178033	0.000537931	0.0932836	0.00302157	0.0542989	0.00526987	0.0728568	0.00420205	3.23301	12.2085	7.56986	10.5506	4.7858	3.02152	3.23912	9.70529	5.76754	82.645	3.70472	3.06176	79.072	10.3151	8.15635	75.564	6.39018	4.82868		MMAR_2677	T(+42.01)AVADAPQAELEGVSSPR	1	TAVADAPQAELEGVSSPR	1	1	0.032742
MMAR_2267	T(+42.01)VDNLTTAAALNK	1	TVDNLTTAAALNK	1	1	0.0138072	0.000796712	0	0	0.00855658	0.000515069	0.0172067	0.00087616	0.0393886	0.00587584	0.0121106	0.000761423	0.0310139	0.00118423	0.0393886	0.00587584	0.0206672	0.000919272	5.77025	0	6.01956	5.09197	14.9176	6.28723	3.81839	14.9176	4.44797	44.5195	4.51114	2.00833	0	14.9176	0	41.4018	5.07977	2.10311		MMAR_5363	T(+42.01)DTAPGPAPVVHSTAEK;T(+42.01)DTAPGPAPVVHSTAEKLAELR	2	TDTAPGPAPVVHSTAEK	1	2	0.017083
MMAR_4135	T(+42.01)VTDDYLANNADYASGFEGPLPM(+15.99)PPSK	1	TVTDDYLANNADYASGFEGPLPM(+15.99)PPSK;TVTDDYLANNADYASGFEGPLPMPPSK	2	2	0.109389	0.00506305	0	0	0.0158568	0.00260774	0.309306	0.0719822	0.354699	0.09804	0.0917419	0.0165458	0.418695	0.07216	0.354699	0.09804	0.107599	0.01675	4.62847	0	16.4456	23.2722	27.6404	18.0351	17.2345	27.6404	15.5671	26.1262	17.3683	4.53767	0	27.6404	0	14.737	16.0866	2.37068		MMAR_2289	T(+42.01)DTATEQNTESAADGGKPAFVSR	1	TDTATEQNTESAADGGKPAFVSR	1	1	0.0659233
MMAR_1215		0	AADLVPIR	1	1	0	0	0	0	0	0	0.0230258	0.00214234	0.0149187	0.00199743	0.0169076	0.00273738	0.0230258	0.00214234	0.0149187	0.00199743	0.0169076	0.00273738	0	0	0	9.30405	13.3887	16.1902	9.30405	13.3887	16.1902	0	9.30405	0	0	13.3887	0	0	16.1902	0		MMAR_4387	T(+42.01)DTQVTWLTQESHDR	1	TDTQVTWLTQESHDR	1	1	0.00055064
MMAR_1032		0	AAQNQSAQKDLEIQVK	1	1	0	0	0	0	0	0	0.0341315	0.000893643	0.0524957	0.00640916	0.0220392	0.000476303	0.0341315	0.000893643	0.0524957	0.00640916	0.0220392	0.000476303	0	0	0	2.61824	12.2089	2.16116	2.61824	12.2089	2.16116	0	2.61824	0	0	12.2089	0	0	2.16116	0		MMAR_0879	T(+42.01)EIATTSGISSVGLLSVGAYRPTR	1	TEIATTSGISSVGLLSVGAYRPTR	1	1	0.00116431
MMAR_1740		0	AAVC(+57.02)DIC(+57.02)GK	1	1	0	0	0	0	0	0	0.0305265	0.00118411	0.0191936	0.00295198	0.0263939	0.00520725	0.0305265	0.00118411	0.0191936	0.00295198	0.0263939	0.00520725	0	0	0	3.87894	15.38	19.729	3.87894	15.38	19.729	0	3.87894	0	0	15.38	0	0	19.729	0		MMAR_1973	T(+42.01)ELTQTSQTSTDNIR	1	TELTQTSQTSTDNIR	1	1	0.0300596
MMAR_3229		0	ADKTTQTIYIDAEPGEVM(+15.99)K;ADKTTQTIYIDAEPGEVMK	2	2	0	0	0	0	0	0	0.0423858	0.00277679	0.0420514	0.0113072	0.0284365	0.00551616	0.0423858	0.00277679	0.0420514	0.0113072	0.0284365	0.00551616	0	0	0	6.55122	26.8889	19.3982	6.55122	26.8889	19.3982	0	6.55122	0	0	26.8889	0	0	19.3982	0		MMAR_5450	T(+42.01)EQQWNFAGIEAASSAIQGNVTSIHSLLDEGK	1	TEQQWNFAGIEAASSAIQGNVTSIHSLLDEGK	1	1	0.010208
MMAR_2414		0	ADLSRPDLPR	1	1	0	0	0	0	0	0	0.0366821	0.00593689	0.0119731	0.0045021	0.0104114	0.000191903	0.0366821	0.00593689	0.0119731	0.0045021	0.0104114	0.000191903	0	0	0	16.1847	37.6017	1.8432	16.1847	37.6017	1.8432	0	16.1847	0	0	37.6017	0	0	1.8432	0		MMAR_3645	T(+42.01)IAENITQLIGGTPLVR	1	TIAENITQLIGGTPLVR	1	1	0.00129649
MMAR_5412		0	ADPTGFLK	1	1	0	0	0	0	0	0	0.0367095	0.000555197	0.0225646	0.003824	0.0290068	0.000296514	0.0367095	0.000555197	0.0225646	0.003824	0.0290068	0.000296514	0	0	0	1.5124	16.9469	1.02223	1.5124	16.9469	1.02223	0	1.5124	0	0	16.9469	0	0	1.02223	0		MMAR_1184	T(+42.01)ISDVPTQTLPAEGEVR	1	TISDVPTQTLPAEGEVR	1	1	0.00327162
MMAR_4648		0	ADQLATSLDIPADLKPSDGR	1	1	0	0	0	0	0	0	0.171402	0.0269823	0.151576	0.0251247	0.0885481	0.0108215	0.171402	0.0269823	0.151576	0.0251247	0.0885481	0.0108215	0	0	0	15.7421	16.5756	12.2211	15.7421	16.5756	12.2211	0	15.7421	0	0	16.5756	0	0	12.2211	0		MMAR_2089	T(+42.01)NEESAQPQDSTILDR	1	TNEESAQPQDSTILDR	1	1	0.00340646
MMAR_3955		0	ADRDPDTIKQDIDVAR	1	1	0	0	0	0	0	0	0.00595033	0.00312937	0.00174139	0.00109185	0.00278693	0.000455371	0.00595033	0.00312937	0.00174139	0.00109185	0.00278693	0.000455371	0	0	0	52.5916	62.7002	16.3395	52.5916	62.7002	16.3395	0	52.5916	0	0	62.7002	0	0	16.3395	0		MMAR_3802	T(+42.01)SVIGNLAGTNLGVTPVFSK	1	TSVIGNLAGTNLGVTPVFSK	1	1	0.154787
MMAR_5208		0	ADSPDFVAAIDQGTTSTR	1	1	0	0	0	0	0	0	0.0208718	0.000378189	0.0119831	0.00143507	0.0138119	0.00573776	0.0208718	0.000378189	0.0119831	0.00143507	0.0138119	0.00573776	0	0	0	1.81197	11.9758	41.5421	1.81197	11.9758	41.5421	0	1.81197	0	0	11.9758	0	0	41.5421	0		MMAR_5477	T(+42.01)TDSSADATIHDVIVIGSGPAGYTAALYTAR	1	TTDSSADATIHDVIVIGSGPAGYTAALYTAR	1	1	0.00259849
MMAR_0920		0	ADSSFDIVSK;ADSSFDIVSKVDHQEVDNALNQAAK	2	2	0	0	0	0	0	0	0.0605267	0.00729603	0.0646077	0.00458109	0.0413571	0.00272359	0.0605267	0.00729603	0.0646077	0.00458109	0.0413571	0.00272359	0	0	0	12.0542	7.09063	6.58555	12.0542	7.09063	6.58555	0	12.0542	0	0	7.09063	0	0	6.58555	0		MMAR_2254	T(+42.01)TLEEISALTQPR	1	TTLEEISALTQPR	1	1	0.0440519
MMAR_1712		0	ADVSSQALEM(+15.99)FYDDDADLSIIQGR;ADVSSQALEMFYDDDADLSIIQGR	2	2	0	0	0	0	0	0	0.0622844	0.0128944	0.0401604	0.00440885	0.0329522	0.0056075	0.0622844	0.0128944	0.0401604	0.00440885	0.0329522	0.0056075	0	0	0	20.7024	10.9781	17.0171	20.7024	10.9781	17.0171	0	20.7024	0	0	10.9781	0	0	17.0171	0		MMAR_2620	T(+42.01)TLPSAGSLSISTVTGDPVAR	1	TTLPSAGSLSISTVTGDPVAR	1	1	0.00348744
MMAR_3835		0	AEAVGLSDELGPVDYLM(+15.99)HR	1	1	0	0	0	0	0	0	0.00945718	0.00174848	0.00770305	0.00306356	0.00219456	0.000562209	0.00945718	0.00174848	0.00770305	0.00306356	0.00219456	0.000562209	0	0	0	18.4883	39.7707	25.6183	18.4883	39.7707	25.6183	0	18.4883	0	0	39.7707	0	0	25.6183	0		MMAR_1762	T(+42.01)TSGESADQQNDKLFR	1	TTSGESADQQNDKLFR	1	1	0.024076
MMAR_3830		0	AEFIYTM(+15.99)K;AEFIYTMK	2	2	0	0	0	0	0	0	0.126957	0.00409885	0.0827006	0.00720783	0.0977402	0.00292634	0.126957	0.00409885	0.0827006	0.00720783	0.0977402	0.00292634	0	0	0	3.22853	8.71557	2.994	3.22853	8.71557	2.994	0	3.22853	0	0	8.71557	0	0	2.994	0		MMAR_2267	T(+42.01)VDNLTTAAALNK	1	TVDNLTTAAALNK	1	1	0.00348878
MMAR_0977		0	AEIPPTPTK	1	1	0	0	0	0	0	0	0.0404782	0.00266971	0.0426361	0.00433775	0.0171077	0.0172016	0.0404782	0.00266971	0.0426361	0.00433775	0.0171077	0.0172016	0	0	0	6.59543	10.1739	100.549	6.59543	10.1739	100.549	0	6.59543	0	0	10.1739	0	0	100.549	0		MMAR_4553	T(+42.01)VQATDADQLLEGLNPQQR	1	TVQATDADQLLEGLNPQQR	1	1	0.001244
MMAR_0187		0	AEM(+15.99)KTDAATLAQEAGNFER;AEMKTDAATLAQEAGNFER	2	2	0	0	0	0	0	0	0.070805	0.00416967	0.0822005	0.0139567	0.028141	0.0064416	0.070805	0.00416967	0.0822005	0.0139567	0.028141	0.0064416	0	0	0	5.88896	16.9789	22.8904	5.88896	16.9789	22.8904	0	5.88896	0	0	16.9789	0	0	22.8904	0		MMAR_4135	T(+42.01)VTDDYLANNADYASGFEGPLPM(+15.99)PPSK;T(+42.01)VTDDYLANNADYASGFEGPLPMPPSK	2	TVTDDYLANNADYASGFEGPLPM(+15.99)PPSK;TVTDDYLANNADYASGFEGPLPMPPSK;TVTDDYLANN(+0.98)ADYASGFEGPLPMPPSK	3	3	0.043535
MMAR_0800		0	AENTNIEDLR	1	1	0	0	0	0	0	0	0.0698638	0.00422011	0.0372391	0.00666374	0.0596668	0.00342582	0.0698638	0.00422011	0.0372391	0.00666374	0.0596668	0.00342582	0	0	0	6.04049	17.8945	5.74158	6.04049	17.8945	5.74158	0	6.04049	0	0	17.8945	0	0	5.74158	0		MMAR_0735	T(+42.01)VTVEPSITTGPIAGSSK	1	TVTVEPSITTGPIAGSSK	1	1	0.047697
MMAR_4473		0	AEPLLVVGLGNPGENYAR	1	1	0	0	0	0	0	0	0.00304139	0.000637426	0.00322933	0.00140848	0.00219748	0.000361387	0.00304139	0.000637426	0.00322933	0.00140848	0.00219748	0.000361387	0	0	0	20.9584	43.6152	16.4456	20.9584	43.6152	16.4456	0	20.9584	0	0	43.6152	0	0	16.4456	0		MMAR_2442	T(+42.01)VVDDNYTGHVDPGTVAR	1	TVVDDNYTGHVDPGTVAR	1	1	0.00155161
MMAR_1052		0	AEQSAGGQGAPEGR	1	1	0	0	0	0	0	0	0.0641885	0.00263764	0.0407018	0.00533994	0.0399606	0.000447887	0.0641885	0.00263764	0.0407018	0.00533994	0.0399606	0.000447887	0	0	0	4.10922	13.1197	1.12082	4.10922	13.1197	1.12082	0	4.10922	0	0	13.1197	0	0	1.12082	0		MMAR_2247	V(+42.01)EVSDTALEPIGDVHR	1	VEVSDTALEPIGDVHR	1	1	0.0101683
MMAR_0373		0	AETGPELPGAWNFR	1	1	0	0	0	0	0	0	0.012819	0.000140362	0.00920471	0.000531981	0.00834611	0.00117573	0.012819	0.000140362	0.00920471	0.000531981	0.00834611	0.00117573	0	0	0	1.09495	5.77945	14.0872	1.09495	5.77945	14.0872	0	1.09495	0	0	5.77945	0	0	14.0872	0		MMAR_1215		0	AADLVPIR	1	1	0
MMAR_3260		0	AFSVQM(+15.99)PALGESVTEGTVTR;AFSVQMPALGESVTEGTVTR	2	2	0	0	0	0	0	0	0.220577	0.0258107	0.187369	0.0164127	0.122486	0.0381319	0.220577	0.0258107	0.187369	0.0164127	0.122486	0.0381319	0	0	0	11.7014	8.75956	31.1316	11.7014	8.75956	31.1316	0	11.7014	0	0	8.75956	0	0	31.1316	0		MMAR_4469		0	AAGTAGTTPEAVIYHNPK	1	1	0
MMAR_0073		0	AGDTTITVVGNLTADPELR	1	1	0	0	0	0	0	0	0.193267	0.0212106	0.00230535	0.00203535	0.0795179	0.0130772	0.193267	0.0212106	0.00230535	0.00203535	0.0795179	0.0130772	0	0	0	10.9748	88.2884	16.4456	10.9748	88.2884	16.4456	0	10.9748	0	0	88.2884	0	0	16.4456	0		MMAR_3348		0	AALDALDDWPVPAAAAAVIGPTGVLATHGNVEK	1	1	0
MMAR_2078		0	AGTQGESGQPLPLSNR	1	1	0	0	0	0	0	0	0.00483811	0.000181709	0.00604728	0.00079308	0.00340369	0.000741707	0.00483811	0.000181709	0.00604728	0.00079308	0.00340369	0.000741707	0	0	0	3.75578	13.1147	21.7912	3.75578	13.1147	21.7912	0	3.75578	0	0	13.1147	0	0	21.7912	0		MMAR_1032		0	AAQN(+0.98)QSAQKDLEIQVK;AAQNQSAQKDLEIQVK	2	2	0
MMAR_1262		0	AGWAGNPSFDLFQLPEEHQELR	1	1	0	0	0	0	0	0	0.00420263	0.00102842	0.0286955	0.00171069	0.0324041	0.00528896	0.00420263	0.00102842	0.0286955	0.00171069	0.0324041	0.00528896	0	0	0	24.4709	5.96154	16.3219	24.4709	5.96154	16.3219	0	24.4709	0	0	5.96154	0	0	16.3219	0		MMAR_1740		0	AAVC(+57.02)DIC(+57.02)GK;AAVC(+57.02)DIC(+57.02)GKGPGFGK	2	2	0
MMAR_2821		0	AIAETDTEVR;AIAETDTEVRTPFEQEVADTQR	2	2	0	0	0	0	0	0	0.139864	0.00333193	0.107501	0.0164727	0.0637573	0.0024727	0.139864	0.00333193	0.107501	0.0164727	0.0637573	0.0024727	0	0	0	2.38227	15.3234	3.8783	2.38227	15.3234	3.8783	0	2.38227	0	0	15.3234	0	0	3.8783	0		MMAR_2124		0	ADDQSTTQAVVPSVESPPVVEAPEAAPAETLK	1	1	0
MMAR_1509		0	AINLEIPR	1	1	0	0	0	0	0	0	0.0077806	0.000419506	0.00953565	0.00150159	0.00743942	0.00172002	0.0077806	0.000419506	0.00953565	0.00150159	0.00743942	0.00172002	0	0	0	5.39169	15.7471	23.1204	5.39169	15.7471	23.1204	0	5.39169	0	0	15.7471	0	0	23.1204	0		MMAR_3229		0	ADKTTQTIYIDAEPGEVM(+15.99)K;ADKTTQTIYIDAEPGEVMK	2	2	0
MMAR_0759		0	AKTIAYDEEAR	1	1	0	0	0	0	0	0	0.0215344	0.00115637	0.0403397	0.00553355	0.00804262	0.000209542	0.0215344	0.00115637	0.0403397	0.00553355	0.00804262	0.000209542	0	0	0	5.36984	13.7174	2.60539	5.36984	13.7174	2.60539	0	5.36984	0	0	13.7174	0	0	2.60539	0		MMAR_2414		0	ADLSRPDLPR	1	1	0
MMAR_1125		0	AKVNIKPLEDK	1	1	0	0	0	0	0	0	0.184066	0.0986713	0.0941332	0.0165445	0.207327	0.00919458	0.184066	0.0986713	0.0941332	0.0165445	0.207327	0.00919458	0	0	0	53.6064	17.5756	4.43482	53.6064	17.5756	4.43482	0	53.6064	0	0	17.5756	0	0	4.43482	0		MMAR_5412		0	ADPTGFLK	1	1	0
MMAR_5055		0	ALDLTGYLDR	1	1	0	0	0	0	0	0	0.0318758	0.00126011	0.0205073	0.000617378	0.0211089	0.000344427	0.0318758	0.00126011	0.0205073	0.000617378	0.0211089	0.000344427	0	0	0	3.95317	3.01054	1.63166	3.95317	3.01054	1.63166	0	3.95317	0	0	3.01054	0	0	1.63166	0		MMAR_4648		0	ADQLATSLDIPADLKPSDGR;ADQLATSLDIPADLKPSDGRFGC(+57.02)GPSK	2	2	0
MMAR_3817		0	ALPNLTR	1	1	0	0	0	0	0	0	0.0434201	0.00303007	0.024654	0.00558235	0.0269809	0.00119873	0.0434201	0.00303007	0.024654	0.00558235	0.0269809	0.00119873	0	0	0	6.9785	22.6428	4.44289	6.9785	22.6428	4.44289	0	6.9785	0	0	22.6428	0	0	4.44289	0		MMAR_3091		0	ADSERSEAFGTPDDTPLSSNDAAELEQLRR	1	1	0
MMAR_0969		0	ALREFSSVNVGDQLPER	1	1	0	0	0	0	0	0	0.126585	0.00360446	0.154372	0.0225962	0.131639	0.0117716	0.126585	0.00360446	0.154372	0.0225962	0.131639	0.0117716	0	0	0	2.84746	14.6375	8.94232	2.84746	14.6375	8.94232	0	2.84746	0	0	14.6375	0	0	8.94232	0		MMAR_0059		0	ADSESTAPEVTELAEGLHR	1	1	0
MMAR_0968		0	ALTEDIVGM(+15.99)HFR	1	1	0	0	0	0	0	0	0.0735606	0.00248131	0.0235425	0.00290265	0.0163092	0.00949003	0.0735606	0.00248131	0.0235425	0.00290265	0.0163092	0.00949003	0	0	0	3.37315	12.3294	58.1884	3.37315	12.3294	58.1884	0	3.37315	0	0	12.3294	0	0	58.1884	0		MMAR_5208		0	ADSPDFVAAIDQGTTSTR	1	1	0
MMAR_1820		0	ANFTAADVK;ANFTAADVKR	2	2	0	0	0	0	0	0	0.0751372	0.00270923	0.0988508	0.0106334	0.0926129	0.00384983	0.0751372	0.00270923	0.0988508	0.0106334	0.0926129	0.00384983	0	0	0	3.60571	10.757	4.1569	3.60571	10.757	4.1569	0	3.60571	0	0	10.757	0	0	4.1569	0		MMAR_0920		0	ADSSFDIVSK;ADSSFDIVSKVDHQEVDNALNQAAK	2	2	0
MMAR_5253		0	APSFQDVIK	1	1	0	0	0	0	0	0	0.00909897	0.000612491	0	0	0.00317567	0.000329396	0.00909897	0.000612491	0	0	0.00317567	0.000329396	0	0	0	6.73144	0	10.3725	6.73144	0	10.3725	0	6.73144	0	NA	0	NA	0	10.3725	0		MMAR_5364		0	ADTDQPQSNEDAQANKSDM(+15.99)TVPEMR;ADTDQPQSNEDAQANKSDMTVPEM(+15.99)R;ADTDQPQSNEDAQANKSDMTVPEMR	3	3	0
MMAR_1013		0	AQKDVLTDLTK	1	1	0	0	0	0	0	0	0.105283	0.00129615	0.0946938	0.0152112	0.0789331	0.00144755	0.105283	0.00129615	0.0946938	0.0152112	0.0789331	0.00144755	0	0	0	1.23112	16.0636	1.8339	1.23112	16.0636	1.8339	0	1.23112	0	0	16.0636	0	0	1.8339	0		MMAR_1712		0	ADVSSQALEM(+15.99)FYDDDADLSIIQGR;ADVSSQALEM(+15.99)FYDDDADLSIIQGRK;ADVSSQALEMFYDDDADLSIIQGR;ADVSSQALEMFYDDDADLSIIQGRK	4	4	0
MMAR_4374		0	AQKPVANALTLELEPVVEQNM(+15.99)AR	1	1	0	0	0	0	0	0	0.0152233	0.00144841	0.00960826	0.00124442	0.0134197	0.00237695	0.0152233	0.00144841	0.00960826	0.00124442	0.0134197	0.00237695	0	0	0	9.51439	12.9516	17.7125	9.51439	12.9516	17.7125	0	9.51439	0	0	12.9516	0	0	17.7125	0		MMAR_3835		0	AEAVGLSDELGPVDYLM(+15.99)HR	1	1	0
MMAR_1051		0	AQTQADTAAR	1	1	0	0	0	0	0	0	0.0262578	0.00311498	0.0145344	0.0032922	0.0106597	0.00123414	0.0262578	0.00311498	0.0145344	0.0032922	0.0106597	0.00123414	0	0	0	11.8631	22.6511	11.5777	11.8631	22.6511	11.5777	0	11.8631	0	0	22.6511	0	0	11.5777	0		MMAR_2322		0	AEDATTMLGDVAR	1	1	0
MMAR_2040		0	ARLDYDVLNATIR	1	1	0	0	0	0	0	0	0.00108096	0.000246494	0.00958779	0.00199298	0.00702703	0.00258545	0.00108096	0.000246494	0.00958779	0.00199298	0.00702703	0.00258545	0	0	0	22.8033	20.7866	36.7929	22.8033	20.7866	36.7929	0	22.8033	0	0	20.7866	0	0	36.7929	0		MMAR_3830		0	AEFIYTM(+15.99)K;AEFIYTMK	2	2	0
MMAR_3355		0	ASDLIATVPDLSGK	1	1	0	0	0	0	0	0	0.0192876	0.00147891	0.0170157	0.00201799	0.0114321	0.000922078	0.0192876	0.00147891	0.0170157	0.00201799	0.0114321	0.000922078	0	0	0	7.66767	11.8596	8.06572	7.66767	11.8596	8.06572	0	7.66767	0	0	11.8596	0	0	8.06572	0		MMAR_3504		0	AEIDFTAIAPILTVR	1	1	0
MMAR_0319		0	ASDSITGGQAVPAHVGTQPC(+57.02)DSAAGPR	1	1	0	0	0	0	0	0	0.00475867	0.00107144	0.0083823	0.00114017	0.0029174	0.000606356	0.00475867	0.00107144	0.0083823	0.00114017	0.0029174	0.000606356	0	0	0	22.5155	13.6022	20.7842	22.5155	13.6022	20.7842	0	22.5155	0	0	13.6022	0	0	20.7842	0		MMAR_0977		0	AEIPPTPTK	1	1	0
MMAR_0833		0	ASSDLGSSSGGGHFDLESLAENASATR	1	1	0	0	0	0	0	0	0.00349521	0.00253117	0.0101273	0.000691148	0.002118	0.00117667	0.00349521	0.00253117	0.0101273	0.000691148	0.002118	0.00117667	0	0	0	72.4181	6.82463	55.5558	72.4181	6.82463	55.5558	0	72.4181	0	0	6.82463	0	0	55.5558	0		MMAR_0187		0	AEM(+15.99)KTDAATLAQEAGNFER;AEMKTDAATLAQEAGNFER	2	2	0
MMAR_3278		0	ASSIFHEM(+15.99)K;ASSIFHEM(+15.99)KK;ASSIFHEMKK	3	3	0	0	0	0	0	0	0.0463385	0.00302277	0.0242812	0.00195681	0.00789143	0.00124723	0.0463385	0.00302277	0.0242812	0.00195681	0.00789143	0.00124723	0	0	0	6.52325	8.05894	15.8048	6.52325	8.05894	15.8048	0	6.52325	0	0	8.05894	0	0	15.8048	0		MMAR_0800		0	AENTNIEDLR	1	1	0
MMAR_0967		0	ASSTDVRPK	1	1	0	0	0	0	0	0	0.015533	0.000674336	0.00907155	0.00320083	0.0112376	0.00173939	0.015533	0.000674336	0.00907155	0.00320083	0.0112376	0.00173939	0	0	0	4.34131	35.2843	15.4784	4.34131	35.2843	15.4784	0	4.34131	0	0	35.2843	0	0	15.4784	0		MMAR_4473		0	AEPLLVVGLGNPGENYAR	1	1	0
MMAR_1732		0	ASTGTVTVMGAGAWGTALAK	1	1	0	0	0	0	0	0	0.00390532	0.000874899	0.00492774	0.000616725	0.00148007	0.000186138	0.00390532	0.000874899	0.00492774	0.000616725	0.00148007	0.000186138	0	0	0	22.4027	12.5154	12.5763	22.4027	12.5154	12.5763	0	22.4027	0	0	12.5154	0	0	12.5763	0		MMAR_1052		0	AEQSAGGQGAPEGR	1	1	0
MMAR_4220		0	ATDIGSTPIEIR	1	1	0	0	0	0	0	0	0.0204296	0.00145529	0.0189196	0.00198451	0.0152102	0.00244044	0.0204296	0.00145529	0.0189196	0.00198451	0.0152102	0.00244044	0	0	0	7.12344	10.4892	16.0448	7.12344	10.4892	16.0448	0	7.12344	0	0	10.4892	0	0	16.0448	0		MMAR_0373		0	AETGPELPGAWNFR	1	1	0
MMAR_1033		0	ATIVDPR	1	1	0	0	0	0	0	0	0.0995803	0.0065204	0.0547621	0.0090789	0.0523927	0.00869676	0.0995803	0.0065204	0.0547621	0.0090789	0.0523927	0.00869676	0	0	0	6.54788	16.5788	16.5992	6.54788	16.5788	16.5992	0	6.54788	0	0	16.5788	0	0	16.5992	0		MMAR_3994		0	AETNEPSSELPTTK	1	1	0
MMAR_1277		0	ATN(+0.98)GVDAVVLVGGK;ATNGVDAVVLVGGK	2	2	0	0	0	0	0	0	0.0555441	0.0734176	0.00762186	0.000791109	0.00972205	0.00103757	0.0555441	0.0734176	0.00762186	0.000791109	0.00972205	0.00103757	0	0	0	132.179	10.3795	10.6723	132.179	10.3795	10.6723	0	132.179	0	0	10.3795	0	0	10.6723	0		MMAR_1685		0	AEVLVLVEHAEGALK	1	1	0
MMAR_4406		0	ATPIVVEQSLVIPVPGDQAFR	1	1	0	0	0	0	0	0	0.0141565	0.000492894	0.0137044	0.00320418	0.00147236	0.000533678	0.0141565	0.000492894	0.0137044	0.00320418	0.00147236	0.000533678	0	0	0	3.48176	23.3806	36.2465	3.48176	23.3806	36.2465	0	3.48176	0	0	23.3806	0	0	36.2465	0		MMAR_3260		0	AFSVQM(+15.99)PALGESVTEGTVTR;AFSVQMPALGESVTEGTVTR	2	2	0
MMAR_3767		0	ATYAIVK	1	1	0	0	0	0	0	0	0.0781685	0.00559591	0.0473794	0.00618205	0.0498299	0.00364925	0.0781685	0.00559591	0.0473794	0.00618205	0.0498299	0.00364925	0	0	0	7.15878	13.048	7.32342	7.15878	13.048	7.32342	0	7.15878	0	0	13.048	0	0	7.32342	0		MMAR_0073		0	AGDTTITVVGN(+0.98)LTADPELR;AGDTTITVVGNLTADPELR	2	2	0
MMAR_2537		0	AWQVLAGK	1	1	0	0	0	0	0	0	0.0268697	0.0023845	0.0174123	0.00220064	0.0119332	0.00481204	0.0268697	0.0023845	0.0174123	0.00220064	0.0119332	0.00481204	0	0	0	8.87431	12.6384	40.325	8.87431	12.6384	40.325	0	8.87431	0	0	12.6384	0	0	40.325	0		MMAR_4681		0	AGGGPLAGVK	1	1	0
MMAR_5365		0	AYHNPFIVN(+0.98)GK;AYHNPFIVNGK	2	2	0	0	0	0	0	0	0.0631038	0.00734953	0.0662919	0.0110919	0.0582226	0.0026377	0.0631038	0.00734953	0.0662919	0.0110919	0.0582226	0.0026377	0	0	0	11.6467	16.7318	4.53037	11.6467	16.7318	4.53037	0	11.6467	0	0	16.7318	0	0	4.53037	0		MMAR_5082		0	AGGTQGVAAIVPAAGSGQR	1	1	0
MMAR_5221		0	GATGLSIGIVGATGQVGQVM(+15.99)R;GATGLSIGIVGATGQVGQVMR	2	2	0	0	0	0	0	0	0.0450288	0.0146955	0.0558565	0.00794959	0.0315581	0.00733891	0.0450288	0.0146955	0.0558565	0.00794959	0.0315581	0.00733891	0	0	0	32.6358	14.2322	23.2552	32.6358	14.2322	23.2552	0	32.6358	0	0	14.2322	0	0	23.2552	0		MMAR_2904		0	AGLDSGEGQVITHVSDTAR	1	1	0
MMAR_2440		0	GAYGTVVVGTDGSDSSLR	1	1	0	0	0	0	0	0	0.249203	0.00522157	0.220073	0.026158	0.206033	0.00977015	0.249203	0.00522157	0.220073	0.026158	0.206033	0.00977015	0	0	0	2.09531	11.8861	4.74204	2.09531	11.8861	4.74204	0	2.09531	0	0	11.8861	0	0	4.74204	0		MMAR_2078		0	AGTQGESGQPLPLSNR	1	1	0
MMAR_2456		0	GDQPVDLSPQGLANVVK	1	1	0	0	0	0	0	0	0.0297134	0.000684491	0.0256667	0.00222137	0.0170844	0.000562704	0.0297134	0.000684491	0.0256667	0.00222137	0.0170844	0.000562704	0	0	0	2.30365	8.65467	3.29367	2.30365	8.65467	3.29367	0	2.30365	0	0	8.65467	0	0	3.29367	0		MMAR_1509		0	AINLEIPR	1	1	0
MMAR_0814		0	GDTGTLVLLR	1	1	0	0	0	0	0	0	0.034574	0.00158454	0.0206776	0.00388995	0.034842	0.000516896	0.034574	0.00158454	0.0206776	0.00388995	0.034842	0.000516896	0	0	0	4.58306	18.8124	1.48354	4.58306	18.8124	1.48354	0	4.58306	0	0	18.8124	0	0	1.48354	0		MMAR_4472		0	AKAAVNQLVVTVR	1	1	0
MMAR_2273		0	GHYIANVR	1	1	0	0	0	0	0	0	0.0356799	0.00151933	0.0185273	0.00234826	0.0160513	0.0010853	0.0356799	0.00151933	0.0185273	0.00234826	0.0160513	0.0010853	0	0	0	4.25822	12.6746	6.76149	4.25822	12.6746	6.76149	0	4.25822	0	0	12.6746	0	0	6.76149	0		MMAR_0759		0	AKTIAYDEEAR;AKTIAYDEEARR	2	2	0
MMAR_1996		0	GIDVTVLR	1	1	0	0	0	0	0	0	0.0158943	0.00056281	0.0110325	0.00147345	0.00849678	0.000973439	0.0158943	0.00056281	0.0110325	0.00147345	0.00849678	0.000973439	0	0	0	3.54097	13.3556	11.4566	3.54097	13.3556	11.4566	0	3.54097	0	0	13.3556	0	0	11.4566	0		MMAR_1125		0	AKVNIKPLEDK;AKVNIKPLEDKILVQAN(+0.98)EAETTTASGLVIPDTAK;AKVNIKPLEDKILVQANEAETTTASGLVIPDTAK	3	3	0
MMAR_5403		0	GNVAFRPTADLVDDIGPDVR	1	1	0	0	0	0	0	0	0.0309766	0.00458543	0.0295988	0.00276366	0.0190666	0.00098673	0.0309766	0.00458543	0.0295988	0.00276366	0.0190666	0.00098673	0	0	0	14.8029	9.33707	5.17517	14.8029	9.33707	5.17517	0	14.8029	0	0	9.33707	0	0	5.17517	0		MMAR_5055		0	ALDLTGYLDR	1	1	0
MMAR_3210		0	GSIPAGDDVLDPDEPTYDLSR	1	1	0	0	0	0	0	0	0.0110377	0.00983599	0.0156551	0.0102894	0.00537388	0.000159765	0.0110377	0.00983599	0.0156551	0.0102894	0.00537388	0.000159765	0	0	0	89.113	65.7258	2.97299	89.113	65.7258	2.97299	0	89.113	0	0	65.7258	0	0	2.97299	0		MMAR_0970		0	ALKTDIR	1	1	0
MMAR_0870		0	GSTDQAVTSVR	1	1	0	0	0	0	0	0	0.0111519	0.000637073	0.00642226	0.000706809	0.00577235	0.000683213	0.0111519	0.000637073	0.00642226	0.000706809	0.00577235	0.000683213	0	0	0	5.71267	11.0056	11.836	5.71267	11.0056	11.836	0	5.71267	0	0	11.0056	0	0	11.836	0		MMAR_3817		0	ALPNLTR	1	1	0
MMAR_4099		0	KSDIHPTYEETTVVC(+57.02)GC(+57.02)GNTFQTR;M(+15.99)KSDIHPTYEETTVVC(+57.02)GC(+57.02)GNTFQTR;MKSDIHPTYEETTVVC(+57.02)GC(+57.02)GNTFQTR	3	3	0	0	0	0	0	0	0.0423952	0.00327767	0.0635028	0.00556595	0.0787833	0.00373134	0.0423952	0.00327767	0.0635028	0.00556595	0.0787833	0.00373134	0	0	0	7.73123	8.76489	4.73621	7.73123	8.76489	4.73621	0	7.73123	0	0	8.76489	0	0	4.73621	0		MMAR_0969		0	ALREFSSVNVGDQLPER	1	1	0
MMAR_1086		0	KVNPSVKPIC(+57.02)DK	1	1	0	0	0	0	0	0	0.00451672	0.000521119	0.00336882	0.000444995	0.00511087	0.00126425	0.00451672	0.000521119	0.00336882	0.000444995	0.00511087	0.00126425	0	0	0	11.5375	13.2092	24.7364	11.5375	13.2092	24.7364	0	11.5375	0	0	13.2092	0	0	24.7364	0		MMAR_0968		0	ALTEDIVGM(+15.99)HFR	1	1	0
MMAR_3027		0	LGAVSYETDR;LGAVSYETDRNHDLAPR	2	2	0	0	0	0	0	0	0.119146	0.0142656	0.0741034	0.0308418	0.0991859	0.00220695	0.119146	0.0142656	0.0741034	0.0308418	0.0991859	0.00220695	0	0	0	11.9732	41.62	2.22506	11.9732	41.62	2.22506	0	11.9732	0	0	41.62	0	0	2.22506	0		MMAR_1820		0	ANFTAADVK;ANFTAADVKR	2	2	0
MMAR_3738		0	M(+15.99)DFQYSDEQTLLR;MDFQYSDEQTLLR	2	2	0	0	0	0	0	0	0.00892732	0.000667801	0.00602881	0.000986025	0.00624476	0.000681961	0.00892732	0.000667801	0.00602881	0.000986025	0.00624476	0.000681961	0	0	0	7.48042	16.3552	10.9205	7.48042	16.3552	10.9205	0	7.48042	0	0	16.3552	0	0	10.9205	0		MMAR_5253		0	APSFQDVIK	1	1	0
MMAR_1376		0	M(+15.99)DISTAIPSPELEALSR	1	1	0	0	0	0	0	0	0.0103378	0.000809899	0.00215059	0.00048557	0.00324805	0.000585208	0.0103378	0.000809899	0.00215059	0.00048557	0.00324805	0.000585208	0	0	0	7.83436	22.5785	18.0172	7.83436	22.5785	18.0172	0	7.83436	0	0	22.5785	0	0	18.0172	0		MMAR_1013		0	AQKDVLTDLTK	1	1	0
MMAR_4550		0	M(+15.99)DLFEYQAK	1	1	0	0	0	0	0	0	0.121066	0.00358657	0.0376159	0.0096537	0.0753854	0.00612787	0.121066	0.00358657	0.0376159	0.0096537	0.0753854	0.00612787	0	0	0	2.96248	25.6639	8.12872	2.96248	25.6639	8.12872	0	2.96248	0	0	25.6639	0	0	8.12872	0		MMAR_4374		0	AQKPVANALTLELEPVVEQNM(+15.99)AR;AQKPVANALTLELEPVVEQNMAR	2	2	0
MMAR_5271		0	M(+15.99)ELM(+15.99)M(+15.99)PTDSM(+15.99)FLFVESR	1	1	0	0	0	0	0	0	0.00317812	0.000287135	0.00258677	0.000154457	0.00281791	0.00184214	0.00317812	0.000287135	0.00258677	0.000154457	0.00281791	0.00184214	0	0	0	9.03473	5.97105	65.3728	9.03473	5.97105	65.3728	0	9.03473	0	0	5.97105	0	0	65.3728	0		MMAR_4284		0	AQLSEPMLTPYR	1	1	0
MMAR_2083		0	M(+15.99)ESLSLTALASEK;MESLSLTALASEK	2	2	0	0	0	0	0	0	0.0249746	0.0016291	0.0151427	0.000828267	0.014694	0.000996311	0.0249746	0.0016291	0.0151427	0.000828267	0.014694	0.000996311	0	0	0	6.52301	5.46975	6.78039	6.52301	5.46975	6.78039	0	6.52301	0	0	5.46975	0	0	6.78039	0		MMAR_2828		0	AQPSVLTTDDGLPSGVAGAC(+57.02)DSR	1	1	0
MMAR_1875		0	M(+15.99)ETYDLAIIGTGSGNSILDER	1	1	0	0	0	0	0	0	0.00308949	0.00243408	0.00213397	0.000890424	0.00315227	0.00051841	0.00308949	0.00243408	0.00213397	0.000890424	0.00315227	0.00051841	0	0	0	78.7857	41.7262	16.4456	78.7857	41.7262	16.4456	0	78.7857	0	0	41.7262	0	0	16.4456	0		MMAR_1051		0	AQTQADTAAR	1	1	0
MMAR_1827		0	M(+15.99)IDEALFDAEEK;M(+15.99)IDEALFDAEEKM(+15.99)EK;M(+15.99)IDEALFDAEEKMEK;MIDEALFDAEEK;MIDEALFDAEEKM(+15.99)EK;MIDEALFDAEEKMEK	6	6	0	0	0	0	0	0	0.263156	0.0210935	0.178947	0.0123007	0.166099	0.00925416	0.263156	0.0210935	0.178947	0.0123007	0.166099	0.00925416	0	0	0	8.01558	6.87391	5.57148	8.01558	6.87391	5.57148	0	8.01558	0	0	6.87391	0	0	5.57148	0		MMAR_4570		0	ARTEGDSWDLANSVGATATMVAAAR	1	1	0
MMAR_1143		0	M(+15.99)ISEEAFPVEPWQVR;MISEEAFPVEPWQVR	2	2	0	0	0	0	0	0	0.0589155	0.002003	0.0457985	0.00272168	0.0431774	0.00276444	0.0589155	0.002003	0.0457985	0.00272168	0.0431774	0.00276444	0	0	0	3.39978	5.94274	6.4025	3.39978	5.94274	6.4025	0	3.39978	0	0	5.94274	0	0	6.4025	0		MMAR_3355		0	ASDLIATVPDLSGK	1	1	0
MMAR_2251		0	M(+15.99)IVDLPDTTTTAVNK;MIVDLPDTTTTAVNK;MIVDLPDTTTTAVNKK	3	3	0	0	0	0	0	0	0.0581311	0.00247291	0.0543315	0.00271422	0.0363812	0.00444304	0.0581311	0.00247291	0.0543315	0.00271422	0.0363812	0.00444304	0	0	0	4.25403	4.99566	12.2125	4.25403	4.99566	12.2125	0	4.25403	0	0	4.99566	0	0	12.2125	0		MMAR_0319		0	ASDSITGGQAVPAHVGTQPC(+57.02)DSAAGPR	1	1	0
MMAR_3331		0	M(+15.99)LEVGATAPDFTLR	1	1	0	0	0	0	0	0	0.0125456	0.000168268	0.00202824	0.00023457	0.00213256	0.00039437	0.0125456	0.000168268	0.00202824	0.00023457	0.00213256	0.00039437	0	0	0	1.34126	11.5652	18.4928	1.34126	11.5652	18.4928	0	1.34126	0	0	11.5652	0	0	18.4928	0		MMAR_2253		0	ASQNPNLAALSAAGVSVWLDDLSR;ASQNPNLAALSAAGVSVWLDDLSRDR	2	2	0
MMAR_1090		0	M(+15.99)LISQRPTLSEEVLTDSR;MLISQRPTLSEEVLTDSR	2	2	0	0	0	0	0	0	0.398529	0.0173859	0.38583	0.020238	0.385685	0.0228279	0.398529	0.0173859	0.38583	0.020238	0.385685	0.0228279	0	0	0	4.36253	5.2453	5.91879	4.36253	5.2453	5.91879	0	4.36253	0	0	5.2453	0	0	5.91879	0		MMAR_0833		0	ASSDLGSSSGGGHFDLESLAENASATR	1	1	0
MMAR_0488		0	M(+15.99)LLNPNR;MLLNPNR	2	2	0	0	0	0	0	0	0.0445079	0.00266875	0.0273331	0.00219204	0.0303425	0.000883395	0.0445079	0.00266875	0.0273331	0.00219204	0.0303425	0.000883395	0	0	0	5.99613	8.01972	2.91141	5.99613	8.01972	2.91141	0	5.99613	0	0	8.01972	0	0	2.91141	0		MMAR_3278		0	ASSIFHEMKK	1	1	0
MMAR_1728		0	M(+15.99)NKAELIDVLTQK;MNKAELIDVLTQK	2	2	0	0	0	0	0	0	0.308101	0.00618987	0.303422	0.0304845	0.113714	0.0217696	0.308101	0.00618987	0.303422	0.0304845	0.113714	0.0217696	0	0	0	2.00904	10.0469	19.1442	2.00904	10.0469	19.1442	0	2.00904	0	0	10.0469	0	0	19.1442	0		MMAR_1732		0	ASTGTVTVMGAGAWGTALAK	1	1	0
MMAR_1649		0	M(+15.99)NTVSAYAALSATEPLTK;MNTVSAYAALSATEPLTK;NTVSAYAALSATEPLTK	3	3	0	0	0	0	0	0	0.0628356	0.00756446	0.0450946	0.0140531	0.0324898	0.00229923	0.0628356	0.00756446	0.0450946	0.0140531	0.0324898	0.00229923	0	0	0	12.0385	31.1636	7.07677	12.0385	31.1636	7.07677	0	12.0385	0	0	31.1636	0	0	7.07677	0		MMAR_4356		0	ATAPYGVR	1	1	0
MMAR_0959		0	M(+15.99)QAWDAIC(+57.02)AR;MQAWDAIC(+57.02)AR	2	2	0	0	0	0	0	0	0.0175835	0.000788205	0.0123907	0.00116446	0.00665251	0.00262168	0.0175835	0.000788205	0.0123907	0.00116446	0.00665251	0.00262168	0	0	0	4.48264	9.39787	39.4088	4.48264	9.39787	39.4088	0	4.48264	0	0	9.39787	0	0	39.4088	0		MMAR_4220		0	ATDIGSTPIEIR	1	1	0
MMAR_2761		0	M(+15.99)QGDPDVLR;MQGDPDVLR	2	2	0	0	0	0	0	0	0.0158929	0.00182937	0.0106657	0.00176754	0.0138535	0.00208045	0.0158929	0.00182937	0.0106657	0.00176754	0.0138535	0.00208045	0	0	0	11.5106	16.5722	15.0175	11.5106	16.5722	15.0175	0	11.5106	0	0	16.5722	0	0	15.0175	0		MMAR_1033		0	ATIVDPRDIILAPVISEK	1	1	0
MMAR_1767		0	M(+15.99)QKPATPVAIIGM(+15.99)GC(+57.02)R;M(+15.99)QKPATPVAIIGMGC(+57.02)R;MQKPATPVAIIGM(+15.99)GC(+57.02)R;MQKPATPVAIIGMGC(+57.02)R	4	4	0	0	0	0	0	0	0.208248	0.0081313	0.139668	0.0164319	0.19648	0.00854623	0.208248	0.0081313	0.139668	0.0164319	0.19648	0.00854623	0	0	0	3.90463	11.765	4.34967	3.90463	11.765	4.34967	0	3.90463	0	0	11.765	0	0	4.34967	0		MMAR_1277		0	ATNGVDAVVLVGGK	1	1	0
MMAR_4338		0	M(+15.99)QLGM(+15.99)IGLGR;M(+15.99)QLGMIGLGR;MQLGM(+15.99)IGLGR	3	3	0	0	0	0	0	0	0.102298	0.00581596	0.0405771	0.00397697	0.0692663	0.00376284	0.102298	0.00581596	0.0405771	0.00397697	0.0692663	0.00376284	0	0	0	5.68529	9.80102	5.43242	5.68529	9.80102	5.43242	0	5.68529	0	0	9.80102	0	0	5.43242	0		MMAR_4406		0	ATPIVVEQSLVIPVPGDQAFR	1	1	0
MMAR_3110		0	M(+15.99)QSWSSAPVPIVPGR;M(+15.99)QSWSSAPVPIVPGRGPELR	2	2	0	0	0	0	0	0	0.0123841	0.000832672	0.00118842	0.000268326	0.00442882	0.00102912	0.0123841	0.000832672	0.00118842	0.000268326	0.00442882	0.00102912	0	0	0	6.72373	22.5785	23.2369	6.72373	22.5785	23.2369	0	6.72373	0	0	22.5785	0	0	23.2369	0		MMAR_3767		0	ATYAIVK	1	1	0
MMAR_4909		0	M(+15.99)RPQLSDYQHLASGK	1	1	0	0	0	0	0	0	0.0107507	0.00212794	0	0	0.00688669	0.000828094	0.0107507	0.00212794	0	0	0.00688669	0.000828094	0	0	0	19.7935	0	12.0246	19.7935	0	12.0246	0	19.7935	0	NA	0	NA	0	12.0246	0		MMAR_1039		0	AVGISPGELR	1	1	0
MMAR_1928		0	M(+15.99)RVGIPTETKDNEFR	1	1	0	0	0	0	0	0	0.0256262	0.000681626	0.0131638	0.00124263	0.00260132	0.00155	0.0256262	0.000681626	0.0131638	0.00124263	0.00260132	0.00155	0	0	0	2.65987	9.43978	59.585	2.65987	9.43978	59.585	0	2.65987	0	0	9.43978	0	0	59.585	0		MMAR_5172		0	AYAQPPITK	1	1	0
MMAR_5440		0	M(+15.99)TGLLNVVPSFLK;TGLLNVVPSFLK	2	2	0	0	0	0	0	0	0.187302	0.0125133	0.183482	0.0230864	0.189906	0.0112279	0.187302	0.0125133	0.183482	0.0230864	0.189906	0.0112279	0	0	0	6.68081	12.5824	5.91233	6.68081	12.5824	5.91233	0	6.68081	0	0	12.5824	0	0	5.91233	0		MMAR_5365		0	AYHNPFIVN(+0.98)GK;AYHNPFIVNGK	2	2	0
MMAR_2340		0	M(+15.99)TPVAVIGM(+15.99)AC(+57.02)R;M(+15.99)TPVAVIGMAC(+57.02)R;MTPVAVIGM(+15.99)AC(+57.02)R;MTPVAVIGMAC(+57.02)R	4	4	0	0	0	0	0	0	0.0514423	0.008685	0.0355784	0.0060029	0.0727201	0.00779755	0.0514423	0.008685	0.0355784	0.0060029	0.0727201	0.00779755	0	0	0	16.883	16.8723	10.7227	16.883	16.8723	10.7227	0	16.883	0	0	16.8723	0	0	10.7227	0		MMAR_2194		0	GAANDAVDGRELMSAADVGR	1	1	0
MMAR_2900		0	M(+15.99)TVQDVFFIR	1	1	0	0	0	0	0	0	0.0304345	0.00247922	0	0	0.00241425	0.000397038	0.0304345	0.00247922	0	0	0.00241425	0.000397038	0	0	0	8.1461	0	16.4456	8.1461	0	16.4456	0	8.1461	0	NA	0	NA	0	16.4456	0		MMAR_1176		0	GAITLDGK	1	1	0
MMAR_5241		0	M(+15.99)VSFDSLSPEELAALHVR;VSFDSLSPEELAALHVR	2	2	0	0	0	0	0	0	0.0376297	0.00106942	0.0460006	0.00689343	0.0547208	0.00281296	0.0376297	0.00106942	0.0460006	0.00689343	0.0547208	0.00281296	0	0	0	2.84197	14.9855	5.14056	2.84197	14.9855	5.14056	0	2.84197	0	0	14.9855	0	0	5.14056	0		MMAR_5221		0	GATGLSIGIVGATGQVGQVM(+15.99)R;GATGLSIGIVGATGQVGQVMR	2	2	0
MMAR_2404		0	M(+15.99)YFDGTTLTTLLSDTEK;M(+15.99)YFDGTTLTTLLSDTEKAAANAPVIAAAGPR;MYFDGTTLTTLLSDTEK	3	3	0	0	0	0	0	0	0.0415912	0.00488799	0.0318316	0.0034063	0.0357256	0.00203299	0.0415912	0.00488799	0.0318316	0.0034063	0.0357256	0.00203299	0	0	0	11.7525	10.701	5.69057	11.7525	10.701	5.69057	0	11.7525	0	0	10.701	0	0	5.69057	0		MMAR_2440		0	GAYGTVVVGTDGSDSSLR;GAYGTVVVGTDGSDSSLRAVDR	2	2	0
MMAR_3711		0	MIETSNLTEAELR	1	1	0	0	0	0	0	0	0.00735185	0.00200014	0.00325469	0.00198086	0.00180551	0.000624011	0.00735185	0.00200014	0.00325469	0.00198086	0.00180551	0.000624011	0	0	0	27.206	60.8617	34.5615	27.206	60.8617	34.5615	0	27.206	0	0	60.8617	0	0	34.5615	0		MMAR_2456		0	GDQPVDLSPQGLANVVK	1	1	0
MMAR_1715		0	NLPVVLIADK	1	1	0	0	0	0	0	0	0.0144989	0.000192186	0.00674254	0.00028322	0.0083107	0.000292338	0.0144989	0.000192186	0.00674254	0.00028322	0.0083107	0.000292338	0	0	0	1.32552	4.20049	3.5176	1.32552	4.20049	3.5176	0	1.32552	0	0	4.20049	0	0	3.5176	0		MMAR_0814		0	GDTGTLVLLR	1	1	0
MMAR_3732		0	NQVSLTEPM(+15.99)QASR	1	1	0	0	0	0	0	0	0.00292732	0.00185227	0.000800214	0.000584742	0.00128602	0.000211494	0.00292732	0.00185227	0.000800214	0.000584742	0.00128602	0.000211494	0	0	0	63.2755	73.0732	16.4456	63.2755	73.0732	16.4456	0	63.2755	0	0	73.0732	0	0	16.4456	0		MMAR_5455		0	GIPRPTGEYAGR	1	1	0
MMAR_1521		0	PDRPVTFLSDDQSWK	1	1	0	0	0	0	0	0	0.0508045	0.00112882	0.0493347	0.00783092	0.0508565	0.00237494	0.0508045	0.00112882	0.0493347	0.00783092	0.0508565	0.00237494	0	0	0	2.22189	15.873	4.66989	2.22189	15.873	4.66989	0	2.22189	0	0	15.873	0	0	4.66989	0		MMAR_1482		0	GLEEQLPGGILLSTVEK	1	1	0
MMAR_5045		0	PEAYVIDAVR	1	1	0	0	0	0	0	0	0.0203336	0.00113017	0.0120938	0.00200794	0.0140676	0.0013354	0.0203336	0.00113017	0.0120938	0.00200794	0.0140676	0.0013354	0	0	0	5.55815	16.603	9.49268	5.55815	16.603	9.49268	0	5.55815	0	0	16.603	0	0	9.49268	0		MMAR_5033		0	GNPVIVEATR	1	1	0
MMAR_1577		0	PEGPDIVIIM(+15.99)TDEER	1	1	0	0	0	0	0	0	0.00634273	0.00133612	0.00240545	0.000655763	0.00237928	0.000290268	0.00634273	0.00133612	0.00240545	0.000655763	0.00237928	0.000290268	0	0	0	21.0653	27.2616	12.1998	21.0653	27.2616	12.1998	0	21.0653	0	0	27.2616	0	0	12.1998	0		MMAR_5403		0	GNVAFRPTADLVDDIGPDVR	1	1	0
MMAR_1744		0	PGAPSPSAPSIALNDENTM(+15.99)PVLGM(+15.99)GVAGLSDDETER;PGAPSPSAPSIALNDENTM(+15.99)PVLGMGVAGLSDDETER	2	2	0	0	0	0	0	0	0.0667306	0.0183475	0.00859211	0.000883652	0.00782082	0.00132662	0.0667306	0.0183475	0.00859211	0.000883652	0.00782082	0.00132662	0	0	0	27.4949	10.2845	16.9626	27.4949	10.2845	16.9626	0	27.4949	0	0	10.2845	0	0	16.9626	0		MMAR_5234		0	GQVSAASTILINAEPAAALAGVADYQNVRPK	1	1	0
MMAR_4071		0	PGRVEIDNVQPVVSC(+57.02)GTYPAK	1	1	0	0	0	0	0	0	0.0242544	0.000123516	0.0149234	0.0023678	0.0129361	0.000531556	0.0242544	0.000123516	0.0149234	0.0023678	0.0129361	0.000531556	0	0	0	0.509251	15.8664	4.10908	0.509251	15.8664	4.10908	0	0.509251	0	0	15.8664	0	0	4.10908	0		MMAR_3210		0	GSIPAGDDVLDPDEPTYDLSR	1	1	0
MMAR_0530		0	PIAITPEHR	1	1	0	0	0	0	0	0	0.0338191	0.000617715	0.0193579	0.00235554	0.0166519	0.00149551	0.0338191	0.000617715	0.0193579	0.00235554	0.0166519	0.00149551	0	0	0	1.82653	12.1683	8.981	1.82653	12.1683	8.981	0	1.82653	0	0	12.1683	0	0	8.981	0		MMAR_0870		0	GSTDQAVTSVR	1	1	0
MMAR_0669		0	PIATPEVYAEM(+15.99)LGR;PIATPEVYAEMLGR	2	2	0	0	0	0	0	0	0.221337	0.00789859	0.133631	0.0186793	0.17363	0.0110985	0.221337	0.00789859	0.133631	0.0186793	0.17363	0.0110985	0	0	0	3.56858	13.9783	6.39202	3.56858	13.9783	6.39202	0	3.56858	0	0	13.9783	0	0	6.39202	0		MMAR_3182		0	INRESTDEIGSDSSSPTVLDVQGSGVQPPVATR	1	1	0
MMAR_1956		0	PIATPYEDLLR	1	1	0	0	0	0	0	0	0.0108583	0.00148885	0.00699812	0.000157664	0.00678014	0.000773147	0.0108583	0.00148885	0.00699812	0.000157664	0.00678014	0.000773147	0	0	0	13.7117	2.25295	11.4031	13.7117	2.25295	11.4031	0	13.7117	0	0	2.25295	0	0	11.4031	0		MMAR_4099		0	KSDIHPTYEETTVVC(+57.02)GC(+57.02)GNTFQTR;M(+15.99)KSDIHPTYEETTVVC(+57.02)GC(+57.02)GNTFQTR;MKSDIHPTYEETTVVC(+57.02)GC(+57.02)GNTFQTR	3	3	0
MMAR_0490		0	PIATTNPATGETVK	1	1	0	0	0	0	0	0	0.241968	0.00864594	0.171631	0.023442	0.184118	0.00274237	0.241968	0.00864594	0.171631	0.023442	0.184118	0.00274237	0	0	0	3.57317	13.6584	1.48946	3.57317	13.6584	1.48946	0	3.57317	0	0	13.6584	0	0	1.48946	0		MMAR_3027		0	LGAVSYETDRNHDLAPR	1	1	0
MMAR_4462		0	PIIEQVGAR	1	1	0	0	0	0	0	0	0.142179	0.00571908	0.0933796	0.00569311	0.145417	0.00561977	0.142179	0.00571908	0.0933796	0.00569311	0.145417	0.00561977	0	0	0	4.02244	6.09674	3.8646	4.02244	6.09674	3.8646	0	4.02244	0	0	6.09674	0	0	3.8646	0		MMAR_3738		0	M(+15.99)DFQYSDEQTLLR;M(+15.99)DFQYSDEQTLLRDTTR;MDFQYSDEQTLLR;MDFQYSDEQTLLRDTTR	4	4	0
MMAR_1955		0	PIISDSVSTPDGTC(+57.02)PVR	1	1	0	0	0	0	0	0	0.0310509	0.000411635	0.0254367	0.000237634	0.0220483	0.00123099	0.0310509	0.000411635	0.0254367	0.000237634	0.0220483	0.00123099	0	0	0	1.32568	0.934217	5.58318	1.32568	0.934217	5.58318	0	1.32568	0	0	0.934217	0	0	5.58318	0		MMAR_1376		0	M(+15.99)DISTAIPSPELEALSR	1	1	0
MMAR_3856		0	PIPAPSPDAR	1	1	0	0	0	0	0	0	0.0202	0.00319633	0.023558	0.00604933	0.0192878	0.00316842	0.0202	0.00319633	0.023558	0.00604933	0.0192878	0.00316842	0	0	0	15.8234	25.6784	16.427	15.8234	25.6784	16.427	0	15.8234	0	0	25.6784	0	0	16.427	0		MMAR_4550		0	M(+15.99)DLFEYQAK;MDLFEYQAK	2	2	0
MMAR_2373		0	PLEGEYAPSPLDWSR	1	1	0	0	0	0	0	0	0.05955	0.00169941	0.0326257	0.00253444	0.0413823	0.000998876	0.05955	0.00169941	0.0326257	0.00253444	0.0413823	0.000998876	0	0	0	2.85376	7.76825	2.41377	2.85376	7.76825	2.41377	0	2.85376	0	0	7.76825	0	0	2.41377	0		MMAR_5271		0	M(+15.99)ELM(+15.99)M(+15.99)PTDSM(+15.99)FLFVESR;MELM(+15.99)M(+15.99)PTDSM(+15.99)FLFVESR	2	2	0
MMAR_5014		0	PLFSFEGR	1	1	0	0	0	0	0	0	0.0127972	0.000580762	0.011172	0.00137737	0.0131381	0.00162174	0.0127972	0.000580762	0.011172	0.00137737	0.0131381	0.00162174	0	0	0	4.53819	12.3288	12.3437	4.53819	12.3288	12.3437	0	4.53819	0	0	12.3288	0	0	12.3437	0		MMAR_1875		0	M(+15.99)ETYDLAIIGTGSGNSILDER;METYDLAIIGTGSGNSILDER	2	2	0
MMAR_1253		0	PLPPDPNPALSAYAHPER	1	1	0	0	0	0	0	0	0.0696552	0.0332778	0.0521358	0.00757346	0.0658341	0.00498407	0.0696552	0.0332778	0.0521358	0.00757346	0.0658341	0.00498407	0	0	0	47.775	14.5264	7.57066	47.775	14.5264	7.57066	0	47.775	0	0	14.5264	0	0	7.57066	0		MMAR_1827		0	M(+15.99)IDEALFDAEEK;M(+15.99)IDEALFDAEEKM(+15.99)EK;M(+15.99)IDEALFDAEEKMEK;MIDEALFDAEEK;MIDEALFDAEEKM(+15.99)EK;MIDEALFDAEEKMEK	6	6	0
MMAR_3185		0	PLTPADVHNVAFSKPPIGK	1	1	0	0	0	0	0	0	0.0992388	0.00514351	0.0265015	0.00408222	0.0968895	0.00357771	0.0992388	0.00514351	0.0265015	0.00408222	0.0968895	0.00357771	0	0	0	5.18296	15.4037	3.69257	5.18296	15.4037	3.69257	0	5.18296	0	0	15.4037	0	0	3.69257	0		MMAR_3252		0	M(+15.99)IGFAPISAPDALAEAAAR;MIGFAPISAPDALAEAAAR	2	2	0
MMAR_2037		0	PLTYQDFPSLR	1	1	0	0	0	0	0	0	0.0282381	0.00334203	0.020159	0.000976019	0.0238114	0.00228917	0.0282381	0.00334203	0.020159	0.000976019	0.0238114	0.00228917	0	0	0	11.8352	4.84161	9.61377	11.8352	4.84161	9.61377	0	11.8352	0	0	4.84161	0	0	9.61377	0		MMAR_1143		0	M(+15.99)ISEEAFPVEPWQVR;MISEEAFPVEPWQVR	2	2	0
MMAR_0528		0	PNLSDLPGVAK	1	1	0	0	0	0	0	0	0.0397327	0.000456208	0.0457751	0.00763333	0.0345376	0.00138958	0.0397327	0.000456208	0.0457751	0.00763333	0.0345376	0.00138958	0	0	0	1.14819	16.6757	4.02338	1.14819	16.6757	4.02338	0	1.14819	0	0	16.6757	0	0	4.02338	0		MMAR_2251		0	M(+15.99)IVDLPDTTTTAVNK;MIVDLPDTTTTAVNK;MIVDLPDTTTTAVNKK	3	3	0
MMAR_1884		0	PQGNPAQVPDDGLTTR	1	1	0	0	0	0	0	0	0.00310214	0.000179063	0.00248959	0.000450639	0.00108581	0.000178568	0.00310214	0.000179063	0.00248959	0.000450639	0.00108581	0.000178568	0	0	0	5.77225	18.1009	16.4456	5.77225	18.1009	16.4456	0	5.77225	0	0	18.1009	0	0	16.4456	0		MMAR_3331		0	M(+15.99)LEVGATAPDFTLRDQNQQPVTLSDYR;MLEVGATAPDFTLRDQNQQPVTLSDYR	2	2	0
MMAR_0648		0	PRPVALITGPTSGIGAGYAR	1	1	0	0	0	0	0	0	0.00602204	0.00100006	0.00512438	0.000669959	0.00642967	0.00108195	0.00602204	0.00100006	0.00512438	0.000669959	0.00642967	0.00108195	0	0	0	16.6066	13.074	16.8274	16.6066	13.074	16.8274	0	16.6066	0	0	13.074	0	0	16.8274	0		MMAR_1090		0	M(+15.99)LISQRPTLSEEVLTDSR;MLISQRPTLSEEVLTDSR	2	2	0
MMAR_2433		0	PSPTVTSPQVAVN(+0.98)DIGSAEDFLAAIDQTIK;PSPTVTSPQVAVNDIGSAEDFLAAIDQTIK	2	2	0	0	0	0	0	0	0.0456888	0.0119761	0.0125085	0.00815727	0.0271267	0.00569362	0.0456888	0.0119761	0.0125085	0.00815727	0.0271267	0.00569362	0	0	0	26.2123	65.214	20.989	26.2123	65.214	20.989	0	26.2123	0	0	65.214	0	0	20.989	0		MMAR_0488		0	M(+15.99)LLNPNR;MLLNPNR	2	2	0
MMAR_0058		0	PTALITGASR	1	1	0	0	0	0	0	0	0.0159697	0.000747684	0.0108684	0.00107403	0.00883932	0.00229077	0.0159697	0.000747684	0.0108684	0.00107403	0.00883932	0.00229077	0	0	0	4.68188	9.88219	25.9157	4.68188	9.88219	25.9157	0	4.68188	0	0	9.88219	0	0	25.9157	0		MMAR_1728		0	M(+15.99)NKAELIDVLTQK;MNKAELIDVLTQK	2	2	0
MMAR_2015		0	PTDYDAPR	1	1	0	0	0	0	0	0	0.00624156	0.000599334	0.00429951	0.000907896	0.00246982	7.39409e-05	0.00624156	0.000599334	0.00429951	0.000907896	0.00246982	7.39409e-05	0	0	0	9.60231	21.1163	2.99378	9.60231	21.1163	2.99378	0	9.60231	0	0	21.1163	0	0	2.99378	0		MMAR_1649		0	M(+15.99)NTVSAYAALSATEPLTK;MNTVSAYAALSATEPLTK;NTVSAYAALSATEPLTK	3	3	0
MMAR_1011		0	PTIQQLVR	1	1	0	0	0	0	0	0	0.19575	0.00726258	0.15276	0.0217077	0.176096	0.00548957	0.19575	0.00726258	0.15276	0.0217077	0.176096	0.00548957	0	0	0	3.71013	14.2103	3.11737	3.71013	14.2103	3.11737	0	3.71013	0	0	14.2103	0	0	3.11737	0		MMAR_3222		0	M(+15.99)NWTVDIPIDQLPSLPPLSDELR;MNWTVDIPIDQLPSLPPLSDELR	2	2	0
MMAR_2571		0	PVPSSAVFER	1	1	0	0	0	0	0	0	0.0284382	0.0037472	0.0311018	0.00607295	0.0339056	0.00261412	0.0284382	0.0037472	0.0311018	0.00607295	0.0339056	0.00261412	0	0	0	13.1767	19.5261	7.71001	13.1767	19.5261	7.71001	0	13.1767	0	0	19.5261	0	0	7.71001	0		MMAR_0959		0	M(+15.99)QAWDAIC(+57.02)AR	1	1	0
MMAR_1185		0	SAENTSTDADPTAHWSFETK	1	1	0	0	0	0	0	0	0.133022	0.00223281	0.0984381	0.015539	0.0794332	0.00402091	0.133022	0.00223281	0.0984381	0.015539	0.0794332	0.00402091	0	0	0	1.67852	15.7855	5.062	1.67852	15.7855	5.062	0	1.67852	0	0	15.7855	0	0	5.062	0		MMAR_2761		0	M(+15.99)QGDPDVLR;MQGDPDVLR	2	2	0
MMAR_4825		0	SAFEPNIRPDC(+57.02)TDALTAALGQR	1	1	0	0	0	0	0	0	0.00716203	0.00221017	0.0102962	0.000237831	0.00260269	0.00086102	0.00716203	0.00221017	0.0102962	0.000237831	0.00260269	0.00086102	0	0	0	30.8596	2.30988	33.0819	30.8596	2.30988	33.0819	0	30.8596	0	0	2.30988	0	0	33.0819	0		MMAR_1767		0	M(+15.99)QKPATPVAIIGM(+15.99)GC(+57.02)R;M(+15.99)QKPATPVAIIGMGC(+57.02)R;MQKPATPVAIIGM(+15.99)GC(+57.02)R;MQKPATPVAIIGMGC(+57.02)R	4	4	0
MMAR_2202		0	SAGGGPGTGHVVVLSGPSAVGK	1	1	0	0	0	0	0	0	0.00289864	0.000639097	0.00505633	0.000549708	0.00293869	0.000859853	0.00289864	0.000639097	0.00505633	0.000549708	0.00293869	0.000859853	0	0	0	22.0482	10.8717	29.2598	22.0482	10.8717	29.2598	0	22.0482	0	0	10.8717	0	0	29.2598	0		MMAR_4338		0	M(+15.99)QLGM(+15.99)IGLGR;M(+15.99)QLGMIGLGR;MQLGM(+15.99)IGLGR;MQLGMIGLGR	4	4	0
MMAR_3094		0	SATGPFHVGER	1	1	0	0	0	0	0	0	0.00446515	0.00079666	0.00258346	0.00049015	0.00350078	0.000683408	0.00446515	0.00079666	0.00258346	0.00049015	0.00350078	0.000683408	0	0	0	17.8417	18.9726	19.5216	17.8417	18.9726	19.5216	0	17.8417	0	0	18.9726	0	0	19.5216	0		MMAR_1928		0	M(+15.99)RVGIPTETKDNEFR;MRVGIPTETKDNEFR	2	2	0
MMAR_3748		0	SATQEAIDMATVAAGAASAK	1	1	0	0	0	0	0	0	0.00595924	0.000951687	0.0143076	0.00241486	0.00430179	0.000323937	0.00595924	0.000951687	0.0143076	0.00241486	0.00430179	0.000323937	0	0	0	15.9699	16.8781	7.53029	15.9699	16.8781	7.53029	0	15.9699	0	0	16.8781	0	0	7.53029	0		MMAR_5440		0	M(+15.99)TGLLNVVPSFLK;MTGLLNVVPSFLK;TGLLNVVPSFLK	3	3	0
MMAR_4878		0	SAVPAPDPGPDAGAIWHYGDPLGEQR	1	1	0	0	0	0	0	0	0.0173021	0.00831129	0.0243689	0.00205475	0.0197247	0.00088656	0.0173021	0.00831129	0.0243689	0.00205475	0.0197247	0.00088656	0	0	0	48.0363	8.43185	4.49466	48.0363	8.43185	4.49466	0	48.0363	0	0	8.43185	0	0	4.49466	0		MMAR_2340		0	M(+15.99)TPVAVIGM(+15.99)AC(+57.02)R;M(+15.99)TPVAVIGMAC(+57.02)R;MTPVAVIGM(+15.99)AC(+57.02)R;MTPVAVIGMAC(+57.02)R	4	4	0
MMAR_3256		0	SDAPELM(+15.99)QGPLEDR;SDAPELMQGPLEDR	2	2	0	0	0	0	0	0	0.0622166	0.00112143	0.0256954	0.00259001	0.0338208	0.00256094	0.0622166	0.00112143	0.0256954	0.00259001	0.0338208	0.00256094	0	0	0	1.80246	10.0797	7.57209	1.80246	10.0797	7.57209	0	1.80246	0	0	10.0797	0	0	7.57209	0		MMAR_2404		0	M(+15.99)YFDGTTLTTLLSDTEKAAANAPVIAAAGPR;MYFDGTTLTTLLSDTEK;MYFDGTTLTTLLSDTEKAAANAPVIAAAGPR	3	3	0
MMAR_4891		0	SDAPTTSATAR	1	1	0	0	0	0	0	0	0.00630061	0.000373971	0.00450722	0.000757179	0.00228974	0.000147604	0.00630061	0.000373971	0.00450722	0.000757179	0.00228974	0.000147604	0	0	0	5.93548	16.7993	6.44631	5.93548	16.7993	6.44631	0	5.93548	0	0	16.7993	0	0	6.44631	0		MMAR_4253		0	MDAITQVPIPANEPVHSYAPHSPER	1	1	0
MMAR_0078		0	SDDQNTDAPPNHLSIDPR	1	1	0	0	0	0	0	0	0.0118357	0.00116896	0.0152133	0.00825851	0.00743334	0.00235885	0.0118357	0.00116896	0.0152133	0.00825851	0.00743334	0.00235885	0	0	0	9.87662	54.285	31.7334	9.87662	54.285	31.7334	0	9.87662	0	0	54.285	0	0	31.7334	0		MMAR_5266		0	MDLPVMPPISPMLAK	1	1	0
MMAR_2708		0	SDHSM(+15.99)FESTFADR;SDHSMFESTFADR	2	2	0	0	0	0	0	0	0.0169497	0.00540497	0.0146901	0.00249855	0.00714211	0.0019314	0.0169497	0.00540497	0.0146901	0.00249855	0.00714211	0.0019314	0	0	0	31.8882	17.0084	27.0424	31.8882	17.0084	27.0424	0	31.8882	0	0	17.0084	0	0	27.0424	0		MMAR_3075		0	MDSGRFDTAVYAR	1	1	0
MMAR_0258		0	SDLPATVLER	1	1	0	0	0	0	0	0	0.0112178	0.000780343	0.00484726	0.00053116	0.00952655	0.0015667	0.0112178	0.000780343	0.00484726	0.00053116	0.00952655	0.0015667	0	0	0	6.95632	10.9579	16.4456	6.95632	10.9579	16.4456	0	6.95632	0	0	10.9579	0	0	16.4456	0		MMAR_2943		0	MDVDIESNAEDAR;MDVDIESNAEDARR	2	2	0
MMAR_0895		0	SDNPFDAGVWR	1	1	0	0	0	0	0	0	0.00907786	0.00297234	0.00644026	0.00159627	0.0100076	0.000829167	0.00907786	0.00297234	0.00644026	0.00159627	0.0100076	0.000829167	0	0	0	32.7428	24.7858	8.28539	32.7428	24.7858	8.28539	0	32.7428	0	0	24.7858	0	0	8.28539	0		MMAR_4614		0	MDVEIVGK	1	1	0
MMAR_0126		0	SDSDM(+15.99)FDAAR;SDSDMFDAAR	2	2	0	0	0	0	0	0	0.0214012	0.000692013	0.0150488	0.00172861	0.0111734	0.00116875	0.0214012	0.000692013	0.0150488	0.00172861	0.0111734	0.00116875	0	0	0	3.23352	11.4867	10.4601	3.23352	11.4867	10.4601	0	3.23352	0	0	11.4867	0	0	10.4601	0		MMAR_1308		0	MDVKEVLLPGVGLR	1	1	0
MMAR_4640		0	SDTDDTATLK	1	1	0	0	0	0	0	0	0.0138966	0.00140686	0.0070233	0.00154141	0.00515288	0.00076449	0.0138966	0.00140686	0.0070233	0.00154141	0.00515288	0.00076449	0	0	0	10.1238	21.9472	14.8362	10.1238	21.9472	14.8362	0	10.1238	0	0	21.9472	0	0	14.8362	0		MMAR_0954		0	MEPNELHISNVK	1	1	0
MMAR_2568		0	SDVILPAAQAATAATNVGDVR	1	1	0	0	0	0	0	0	0.0161272	0.00376289	0.0137012	0.00163279	0.00514733	0.000699165	0.0161272	0.00376289	0.0137012	0.00163279	0.00514733	0.000699165	0	0	0	23.3326	11.9172	13.5831	23.3326	11.9172	13.5831	0	23.3326	0	0	11.9172	0	0	13.5831	0		MMAR_2083		0	MESLSLTALASEK;MESLSLTALASEKLAEAK	2	2	0
MMAR_1660		0	SEAGPDTADPDLLIDFR	1	1	0	0	0	0	0	0	0.00592697	0.00100801	0.00525114	0.00510762	0.00279679	0.000459948	0.00592697	0.00100801	0.00525114	0.00510762	0.00279679	0.000459948	0	0	0	17.0072	97.2668	16.4456	17.0072	97.2668	16.4456	0	17.0072	0	0	97.2668	0	0	16.4456	0		MMAR_5030		0	MFIDLTPEQR	1	1	0
MMAR_1053		0	SEATNQLK	1	1	0	0	0	0	0	0	0.0431439	0.00145739	0.022119	0.00387521	0.0205965	0.00348606	0.0431439	0.00145739	0.022119	0.00387521	0.0205965	0.00348606	0	0	0	3.37797	17.5198	16.9255	3.37797	17.5198	16.9255	0	3.37797	0	0	17.5198	0	0	16.9255	0		MMAR_3711		0	MIETSNLTEAELR;MIETSNLTEAELRELAAR	2	2	0
MMAR_5350		0	SEEVQSPGLAEAAR	1	1	0	0	0	0	0	0	0.00730608	0.000470797	0.00871441	0.00107778	0.00616028	0.00037162	0.00730608	0.000470797	0.00871441	0.00107778	0.00616028	0.00037162	0	0	0	6.4439	12.3678	6.03251	6.4439	12.3678	6.03251	0	6.4439	0	0	12.3678	0	0	6.03251	0		MMAR_3457		0	MISTTSGQVVALAR	1	1	0
MMAR_0638		0	SEGNPQEQVTVTDKR	1	1	0	0	0	0	0	0	0.018867	0.000915113	0.0127383	0.00146077	0.00606305	0.00173867	0.018867	0.000915113	0.0127383	0.00146077	0.00606305	0.00173867	0	0	0	4.85033	11.4675	28.6765	4.85033	11.4675	28.6765	0	4.85033	0	0	11.4675	0	0	28.6765	0		MMAR_2410		0	MKIGDTVADFELPDQTGK	1	1	0
MMAR_0065		0	SEKKPLGAPGAQPEVR	1	1	0	0	0	0	0	0	0.00506563	0.00055118	0.00280049	0.00108238	0.00140624	0.000854115	0.00506563	0.00055118	0.00280049	0.00108238	0.00140624	0.000854115	0	0	0	10.8808	38.6496	60.7375	10.8808	38.6496	60.7375	0	10.8808	0	0	38.6496	0	0	60.7375	0		MMAR_3195		0	MLDPLVPGAPVLVAGAR	1	1	0
MMAR_3493		0	SGAGDGITILPVHEC(+57.02)WDLM(+15.99)K	1	1	0	0	0	0	0	0	0.0131693	0.00066861	0.0123437	0.0004418	0.00933008	0.00129781	0.0131693	0.00066861	0.0123437	0.0004418	0.00933008	0.00129781	0	0	0	5.07705	3.57914	13.91	5.07705	3.57914	13.91	0	5.07705	0	0	3.57914	0	0	13.91	0		MMAR_4849	M(+42.01)(+15.99)LPEM(+15.99)NPDGVQPNAPVALVTAEIR	1	MLPEMNPDGVQPNAPVALVTAEIR	1	2	0.00348721
MMAR_4103		0	SGDVKPVGVAVLGLGNVGSEVVR	1	1	0	0	0	0	0	0	0.0456012	0.00682157	0.0682163	0.0108014	0.0493892	0.00792678	0.0456012	0.00682157	0.0682163	0.0108014	0.0493892	0.00792678	0	0	0	14.9592	15.8341	16.0496	14.9592	15.8341	16.0496	0	14.9592	0	0	15.8341	0	0	16.0496	0		MMAR_2002		0	MNDLVDTTEMYLR	1	1	0
MMAR_0962		0	SGPVTYTHDDAIGVIR	1	1	0	0	0	0	0	0	0.0742894	0.0662821	0.0955145	0.0252435	0.182273	0.0364131	0.0742894	0.0662821	0.0955145	0.0252435	0.182273	0.0364131	0	0	0	89.2214	26.429	19.9772	89.2214	26.429	19.9772	0	89.2214	0	0	26.429	0	0	19.9772	0		MMAR_3601		0	MNNDDPTNNDPAEFSGSLGLVDGSVPASTR;MNNDDPTNNDPAEFSGSLGLVDGSVPASTRR	2	2	0
MMAR_4212		0	SGTPDNAADQSSTTQAIR	1	1	0	0	0	0	0	0	0.00832939	0.000518414	0.0127084	0.00181552	0.00798239	0.0017847	0.00832939	0.000518414	0.0127084	0.00181552	0.00798239	0.0017847	0	0	0	6.22392	14.286	22.358	6.22392	14.286	22.358	0	6.22392	0	0	14.286	0	0	22.358	0		MMAR_3453		0	MNPNPLEQLTLEQLR	1	1	0
MMAR_4549		0	SIFLNKDNK	1	1	0	0	0	0	0	0	0.0745314	0.00127202	0.0452912	0.00610568	0.0546867	0.00186219	0.0745314	0.00127202	0.0452912	0.00610568	0.0546867	0.00186219	0	0	0	1.7067	13.481	3.4052	1.7067	13.481	3.4052	0	1.7067	0	0	13.481	0	0	3.4052	0		MMAR_3230		0	MNSIQIADETYIAADGAR	1	1	0
MMAR_1126		0	SKLIEYDETAR;SKLIEYDETARR	2	2	0	0	0	0	0	0	0.0549362	0.00289038	0.0497789	0.0141499	0.0550061	0.00954082	0.0549362	0.00289038	0.0497789	0.0141499	0.0550061	0.00954082	0	0	0	5.26134	28.4255	17.345	5.26134	28.4255	17.345	0	5.26134	0	0	28.4255	0	0	17.345	0		MMAR_4046		0	MNSTTSVDTSR	1	1	0
MMAR_0156		0	SLFDISDR	1	1	0	0	0	0	0	0	0.0100422	0.00020754	0.00895415	0.000139693	0.00650692	0.00351691	0.0100422	0.00020754	0.00895415	0.000139693	0.00650692	0.00351691	0	0	0	2.06668	1.56009	54.0488	2.06668	1.56009	54.0488	0	2.06668	0	0	1.56009	0	0	54.0488	0		MMAR_3510		0	MNTALDITTN(+0.98)GPIR;MNTALDITTNGPIR;NTALDITTN(+0.98)GPIR;NTALDITTNGPIR	4	4	0
MMAR_4353		0	SLSLGIVGLPNVGK	1	1	0	0	0	0	0	0	0.0140186	0.00109918	0.0145251	0.00244902	0.0114743	0.00218299	0.0140186	0.00109918	0.0145251	0.00244902	0.0114743	0.00218299	0	0	0	7.84089	16.8607	19.025	7.84089	16.8607	19.025	0	7.84089	0	0	16.8607	0	0	19.025	0		MMAR_0355		0	MQLTASR	1	1	0
MMAR_4178		0	SNLTPFEQYVGIPILR	1	1	0	0	0	0	0	0	0.00622662	0.000848993	0.00795194	0.000475945	0.00493619	0.00122967	0.00622662	0.000848993	0.00795194	0.000475945	0.00493619	0.00122967	0	0	0	13.6349	5.98527	24.9112	13.6349	5.98527	24.9112	0	13.6349	0	0	5.98527	0	0	24.9112	0		MMAR_0071		0	MQVAIPVFPR	1	1	0
MMAR_1515		0	SNQAAPAIVVGIDGSR	1	1	0	0	0	0	0	0	0.00356224	0.000532708	0.00660081	0.00061219	0.00173471	0.000245011	0.00356224	0.000532708	0.00660081	0.00061219	0.00173471	0.000245011	0	0	0	14.9543	9.27446	14.1241	14.9543	9.27446	14.1241	0	14.9543	0	0	9.27446	0	0	14.1241	0		MMAR_0655		0	MQVPGPFEYER	1	1	0
MMAR_2017		0	SNSLAVVR	1	1	0	0	0	0	0	0	0.00515274	0.000782191	0.0015217	0.000148268	0.00241691	0.00147571	0.00515274	0.000782191	0.0015217	0.000148268	0.00241691	0.00147571	0	0	0	15.1801	9.74359	61.0578	15.1801	9.74359	61.0578	0	15.1801	0	0	9.74359	0	0	61.0578	0		MMAR_2401		0	MYTDTGLAVR	1	1	0
MMAR_2647		0	SPITVLPTELATM(+15.99)R;SPITVLPTELATMR	2	2	0	0	0	0	0	0	0.0269073	0.000936078	0.0245059	0.00188371	0.0176189	0.00110372	0.0269073	0.000936078	0.0245059	0.00188371	0.0176189	0.00110372	0	0	0	3.47889	7.68676	6.2644	3.47889	7.68676	6.2644	0	3.47889	0	0	7.68676	0	0	6.2644	0		MMAR_4526		0	NADAQLSDLGYSVAPM(+15.99)EQGAELVVGR;NADAQLSDLGYSVAPMEQGAELVVGR	2	2	0
MMAR_4521		0	SQEVAIPFTAIVPAAGLGTR	1	1	0	0	0	0	0	0	0.0196927	0.00374153	0.0268978	0.0014116	0.014201	0.000810018	0.0196927	0.00374153	0.0268978	0.0014116	0.014201	0.000810018	0	0	0	18.9996	5.24801	5.70394	18.9996	5.24801	5.70394	0	18.9996	0	0	5.24801	0	0	5.70394	0		MMAR_3521		0	NARVEQLEFQAEAR	1	1	0
MMAR_1753		0	SQNFPPPPGGPPQPADIGR	1	1	0	0	0	0	0	0	0.00295423	0.00161076	0.00782258	0.00353589	0.00106299	0.000174815	0.00295423	0.00161076	0.00782258	0.00353589	0.00106299	0.000174815	0	0	0	54.5238	45.2011	16.4456	54.5238	45.2011	16.4456	0	54.5238	0	0	45.2011	0	0	16.4456	0		MMAR_1715		0	NLPVVLIADKLAQSTVAALGDQVEVR	1	1	0
MMAR_2241		0	SRKPLIAGNWK	1	1	0	0	0	0	0	0	0.00515872	0.00117636	0.0168393	0.00380205	0.0130657	0.0158336	0.00515872	0.00117636	0.0168393	0.00380205	0.0130657	0.0158336	0	0	0	22.8033	22.5785	121.184	22.8033	22.5785	121.184	0	22.8033	0	0	22.5785	0	0	121.184	0		MMAR_0326		0	NSPATLAAK	1	1	0
MMAR_0560		0	SRNDVSPDVTADIAAIQQVK	1	1	0	0	0	0	0	0	0.00787163	0.000769873	0.0112579	0.000336355	0.00289273	8.21424e-05	0.00787163	0.000769873	0.0112579	0.000336355	0.00289273	8.21424e-05	0	0	0	9.78035	2.98771	2.83962	9.78035	2.98771	2.83962	0	9.78035	0	0	2.98771	0	0	2.83962	0		MMAR_3286		0	NVAPEPGAAGAAAPQGR	1	1	0
MMAR_4072		0	SRTDQLAGTHLAPEPNDLAR	1	1	0	0	0	0	0	0	0.0126947	0.0051517	0.0110848	0.00162902	0.00272823	0.00048952	0.0126947	0.0051517	0.0110848	0.00162902	0.00272823	0.00048952	0	0	0	40.5814	14.696	17.9427	40.5814	14.696	17.9427	0	40.5814	0	0	14.696	0	0	17.9427	0		MMAR_2977		0	PDNTDAQAPLVALPGAGYVYR	1	1	0
MMAR_5102		0	SSAESDIPEQFR	1	1	0	0	0	0	0	0	0.0275739	0.0014006	0.0203911	0.0021357	0.02233	0.000754219	0.0275739	0.0014006	0.0203911	0.0021357	0.02233	0.000754219	0	0	0	5.07943	10.4737	3.37761	5.07943	10.4737	3.37761	0	5.07943	0	0	10.4737	0	0	3.37761	0		MMAR_1521		0	PDRPVTFLSDDQSWK	1	1	0
MMAR_1320		0	SSIEPWPAPFAPTPVHATVTVPGSK	1	1	0	0	0	0	0	0	0.00891839	0.000904383	0.00676312	0.00373471	0.00353988	0.00234402	0.00891839	0.000904383	0.00676312	0.00373471	0.00353988	0.00234402	0	0	0	10.1407	55.2217	66.2177	10.1407	55.2217	66.2177	0	10.1407	0	0	55.2217	0	0	66.2177	0		MMAR_p27		0	PDSAGDALDGGAPDAGGSALPLR	1	1	0
MMAR_1954		0	STGDLLYSDTEEALR	1	1	0	0	0	0	0	0	0.0130239	0.000620069	0.00936269	0.00118936	0.00569793	0.000652758	0.0130239	0.000620069	0.00936269	0.00118936	0.00569793	0.000652758	0	0	0	4.76102	12.7032	11.456	4.76102	12.7032	11.456	0	4.76102	0	0	12.7032	0	0	11.456	0		MMAR_3342		0	PDSTALNAAR	1	1	0
MMAR_2469		0	STNQGSLWGGR	1	1	0	0	0	0	0	0	0.011587	0.00266097	0.0103621	0.00083838	0.00910294	0.00128443	0.011587	0.00266097	0.0103621	0.00083838	0.00910294	0.00128443	0	0	0	22.9652	8.09082	14.1101	22.9652	8.09082	14.1101	0	22.9652	0	0	8.09082	0	0	14.1101	0		MMAR_5045		0	PEAYVIDAVR	1	1	0
MMAR_1800		0	STVVVDAVEHLVR	1	1	0	0	0	0	0	0	0.0422155	0.00364931	0.0567724	0.0033942	0.0659932	0.00643265	0.0422155	0.00364931	0.0567724	0.0033942	0.0659932	0.00643265	0	0	0	8.64448	5.97861	9.74744	8.64448	5.97861	9.74744	0	8.64448	0	0	5.97861	0	0	9.74744	0		MMAR_1577		0	PEGPDIVIIM(+15.99)TDEER	1	1	0
MMAR_1925		0	SVAETEEGVFEATATIDN(+0.98)GSFGTR;SVAETEEGVFEATATIDNGSFGTR	2	2	0	0	0	0	0	0	0.0360842	0.00869144	0.0556887	0.00488231	0.0320158	0.0031378	0.0360842	0.00869144	0.0556887	0.00488231	0.0320158	0.0031378	0	0	0	24.0866	8.76715	9.8008	24.0866	8.76715	9.8008	0	24.0866	0	0	8.76715	0	0	9.8008	0		MMAR_0781		0	PEPSAPSGVVITAGAAELLAR	1	1	0
MMAR_3586		0	SVDVTDVLSR	1	1	0	0	0	0	0	0	0.00788902	1.50164e-05	0.0121636	0.00174259	0.00568403	0.000292259	0.00788902	1.50164e-05	0.0121636	0.00174259	0.00568403	0.000292259	0	0	0	0.190346	14.3262	5.14175	0.190346	14.3262	5.14175	0	0.190346	0	0	14.3262	0	0	5.14175	0		MMAR_5471		0	PETVQDADLLTAAAVALNR	1	1	0
MMAR_4916		0	SVPNVLAAR	1	1	0	0	0	0	0	0	0.0125997	0.00133057	0.00767437	0.00147758	0.00490532	0.000183017	0.0125997	0.00133057	0.00767437	0.00147758	0.00490532	0.000183017	0	0	0	10.5603	19.2534	3.731	10.5603	19.2534	3.731	0	10.5603	0	0	19.2534	0	0	3.731	0		MMAR_1744		0	PGAPSPSAPSIALNDENTM(+15.99)PVLGM(+15.99)GVAGLSDDETER;PGAPSPSAPSIALNDENTM(+15.99)PVLGMGVAGLSDDETER;PGAPSPSAPSIALNDENTMPVLGM(+15.99)GVAGLSDDETER;PGAPSPSAPSIALNDENTMPVLGMGVAGLSDDETER	4	4	0
MMAR_1285		0	SWPAAVINR	1	1	0	0	0	0	0	0	0.0303131	0.00141387	0.0213242	0.00443198	0.0167779	0.00153621	0.0303131	0.00141387	0.0213242	0.00443198	0.0167779	0.00153621	0	0	0	4.66424	20.7838	9.15613	4.66424	20.7838	9.15613	0	4.66424	0	0	20.7838	0	0	9.15613	0		MMAR_4071		0	PGRVEIDNVQPVVSC(+57.02)GTYPAK	1	1	0
MMAR_0687		0	SYAGDITPLEAWTM(+15.99)LR	1	1	0	0	0	0	0	0	0.013361	0.00218872	0.000810784	0.000183063	0.00522776	0.000471549	0.013361	0.00218872	0.000810784	0.000183063	0.00522776	0.000471549	0	0	0	16.3815	22.5785	9.0201	16.3815	22.5785	9.0201	0	16.3815	0	0	22.5785	0	0	9.0201	0		MMAR_0530		0	PIAITPEHR;PIAITPEHRDLADSVR	2	2	0
MMAR_4396		0	SYETILVER	1	1	0	0	0	0	0	0	0.0474007	0.00172784	0.0267827	0.00327779	0.0467405	0.000768767	0.0474007	0.00172784	0.0267827	0.00327779	0.0467405	0.000768767	0	0	0	3.64517	12.2385	1.64475	3.64517	12.2385	1.64475	0	3.64517	0	0	12.2385	0	0	1.64475	0		MMAR_0669		0	PIATPEVYAEM(+15.99)LGR;PIATPEVYAEMLGR	2	2	0
MMAR_4367		0	TAQGSGSSPTAVAGR	1	1	0	0	0	0	0	0	0.00920178	0.00028399	0.00554684	0.000765977	0.0029054	0.000630354	0.00920178	0.00028399	0.00554684	0.000765977	0.0029054	0.000630354	0	0	0	3.08625	13.8092	21.6959	3.08625	13.8092	21.6959	0	3.08625	0	0	13.8092	0	0	21.6959	0		MMAR_1956		0	PIATPYEDLLR	1	1	0
MMAR_4942		0	TATTPGEATTPEAR	1	1	0	0	0	0	0	0	0.00280488	0.00060812	0.00806444	0.00105236	0.0022856	0.000354175	0.00280488	0.00060812	0.00806444	0.00105236	0.0022856	0.000354175	0	0	0	21.6807	13.0494	15.4959	21.6807	13.0494	15.4959	0	21.6807	0	0	13.0494	0	0	15.4959	0		MMAR_0490		0	PIATTNPATGETVK;PIATTNPATGETVKTFTAASNDEVDAAIAR	2	2	0
MMAR_1205		0	TDFEFDAPTVIR	1	1	0	0	0	0	0	0	0.00463957	0.000202085	0.00349923	0.000411619	0.0030307	7.94556e-05	0.00463957	0.000202085	0.00349923	0.000411619	0.0030307	7.94556e-05	0	0	0	4.35568	11.7631	2.62169	4.35568	11.7631	2.62169	0	4.35568	0	0	11.7631	0	0	2.62169	0		MMAR_4462		0	PIIEQVGAR	1	1	0
MMAR_3289		0	TDKTPDDVFK	1	1	0	0	0	0	0	0	0.270169	0.00840427	0.146997	0.0175636	0.178034	0.00235114	0.270169	0.00840427	0.146997	0.0175636	0.178034	0.00235114	0	0	0	3.11074	11.9483	1.32061	3.11074	11.9483	1.32061	0	3.11074	0	0	11.9483	0	0	1.32061	0		MMAR_1955		0	PIISDSVSTPDGTC(+57.02)PVR	1	1	0
MMAR_0377		0	TDPQTTVGVVAESTPDER;TDPQTTVGVVAESTPDERR	2	2	0	0	0	0	0	0	0.0426129	0.0033597	0.0420394	0.0043819	0.0296435	0.00927424	0.0426129	0.0033597	0.0420394	0.0043819	0.0296435	0.00927424	0	0	0	7.88422	10.4233	31.2859	7.88422	10.4233	31.2859	0	7.88422	0	0	10.4233	0	0	31.2859	0		MMAR_3856		0	PIPAPSPDAR	1	1	0
MMAR_1257		0	TDRDQLRLPLDASK	1	1	0	0	0	0	0	0	0.0101301	0.000572637	0.0071588	0.00441716	0.00562776	0.00182896	0.0101301	0.000572637	0.0071588	0.00441716	0.00562776	0.00182896	0	0	0	5.65281	61.7025	32.499	5.65281	61.7025	32.499	0	5.65281	0	0	61.7025	0	0	32.499	0		MMAR_2606		0	PLAAGSTFAGYTIVR	1	1	0
MMAR_2713		0	TDRVSAGNLR	1	1	0	0	0	0	0	0	0.031602	0.00125111	0.0310906	0.00367831	0.0156505	0.00279254	0.031602	0.00125111	0.0310906	0.00367831	0.0156505	0.00279254	0	0	0	3.95896	11.8309	17.8432	3.95896	11.8309	17.8432	0	3.95896	0	0	11.8309	0	0	17.8432	0		MMAR_2373		0	PLEGEYAPSPLDWSR	1	1	0
MMAR_0879		0	TEIATTSGISSVGLLSVGAYRPTR	1	1	0	0	0	0	0	0	0.00339103	0.00117869	0.0142057	0.00116271	0.0126105	0.00207387	0.00339103	0.00117869	0.0142057	0.00116271	0.0126105	0.00207387	0	0	0	34.7591	8.18477	16.4456	34.7591	8.18477	16.4456	0	34.7591	0	0	8.18477	0	0	16.4456	0		MMAR_5014		0	PLFSFEGR	1	1	0
MMAR_3339		0	TELVTGK	1	1	0	0	0	0	0	0	0.0237186	0.000290004	0.0201191	0.00380014	0.00965702	0.00158815	0.0237186	0.000290004	0.0201191	0.00380014	0.00965702	0.00158815	0	0	0	1.22268	18.8882	16.4456	1.22268	18.8882	16.4456	0	1.22268	0	0	18.8882	0	0	16.4456	0		MMAR_1253		0	PLPPDPNPALSAYAHPER	1	1	0
MMAR_0268		0	TEQTFAVTGLR	1	1	0	0	0	0	0	0	0.0108771	0.00022082	0.00855939	0.00184983	0.00600925	0.00116023	0.0108771	0.00022082	0.00855939	0.00184983	0.00600925	0.00116023	0	0	0	2.03013	21.6117	19.3073	2.03013	21.6117	19.3073	0	2.03013	0	0	21.6117	0	0	19.3073	0		MMAR_3185		0	PLTPADVHNVAFSKPPIGK	1	1	0
MMAR_1886		0	TESPYLVGLR	1	1	0	0	0	0	0	0	0.0282	0.00118138	0.0175377	0.00230312	0.0155046	0.000939728	0.0282	0.00118138	0.0175377	0.00230312	0.0155046	0.000939728	0	0	0	4.18929	13.1324	6.06095	4.18929	13.1324	6.06095	0	4.18929	0	0	13.1324	0	0	6.06095	0		MMAR_2037		0	PLTYQDFPSLR	1	1	0
MMAR_3487		0	TETM(+15.99)VDTEVIAR	1	1	0	0	0	0	0	0	0.00762979	0.000223897	0	0	0.00158548	0.000260741	0.00762979	0.000223897	0	0	0.00158548	0.000260741	0	0	0	2.93451	0	16.4456	2.93451	0	16.4456	0	2.93451	0	NA	0	NA	0	16.4456	0		MMAR_0528		0	PNLSDLPGVAK	1	1	0
MMAR_4236		0	TGAAGIGLATLASDGSVLDTWFPAPELTESGTSATSR	1	1	0	0	0	0	0	0	0.0178699	0.00335194	0.0119617	0.00148448	0.0155721	0.0069533	0.0178699	0.00335194	0.0119617	0.00148448	0.0155721	0.0069533	0	0	0	18.7575	12.4103	44.6523	18.7575	12.4103	44.6523	0	18.7575	0	0	12.4103	0	0	44.6523	0		MMAR_2217		0	PNSIGGPMIAPSILSADFAR	1	1	0
MMAR_5021		0	TGIWDVR	1	1	0	0	0	0	0	0	0.0117303	0.00143437	0.00992832	0.00110969	0.0043938	0.00260485	0.0117303	0.00143437	0.00992832	0.00110969	0.0043938	0.00260485	0	0	0	12.2279	11.1771	59.2846	12.2279	11.1771	59.2846	0	12.2279	0	0	11.1771	0	0	59.2846	0		MMAR_1884		0	PQGNPAQVPDDGLTTR	1	1	0
MMAR_3645		0	TIAENITQLIGGTPLVR	1	1	0	0	0	0	0	0	0.12295	0.0125801	0.100274	0.00563732	0.0581379	0.00589757	0.12295	0.0125801	0.100274	0.00563732	0.0581379	0.00589757	0	0	0	10.2319	5.62194	10.1441	10.2319	5.62194	10.1441	0	10.2319	0	0	5.62194	0	0	10.1441	0		MMAR_2433		0	PSPTVTSPQVAVN(+0.98)DIGSAEDFLAAIDQTIK;PSPTVTSPQVAVNDIGSAEDFLAAIDQTIK	2	2	0
MMAR_3246		0	TIAVTGSIATDHLM(+15.99)R;TIAVTGSIATDHLMR	2	2	0	0	0	0	0	0	0.0780326	0.00286512	0.0532371	0.00453132	0.0834772	0.00175373	0.0780326	0.00286512	0.0532371	0.00453132	0.0834772	0.00175373	0	0	0	3.67169	8.51158	2.10086	3.67169	8.51158	2.10086	0	3.67169	0	0	8.51158	0	0	2.10086	0		MMAR_0058		0	PTALITGASR	1	1	0
MMAR_2464		0	TIETLSTQSK	1	1	0	0	0	0	0	0	0.0094478	0.000658426	0.0115169	0.00230119	0.00398775	0.000864042	0.0094478	0.000658426	0.0115169	0.00230119	0.00398775	0.000864042	0	0	0	6.9691	19.9809	21.6674	6.9691	19.9809	21.6674	0	6.9691	0	0	19.9809	0	0	21.6674	0		MMAR_2015		0	PTDYDAPR	1	1	0
MMAR_2240		0	TIHSLEDLLAEGVSGR	1	1	0	0	0	0	0	0	0.00254193	0.00100923	0.0244725	0.00352098	0.0242545	0.0127663	0.00254193	0.00100923	0.0244725	0.00352098	0.0242545	0.0127663	0	0	0	39.7031	14.3875	52.6348	39.7031	14.3875	52.6348	0	39.7031	0	0	14.3875	0	0	52.6348	0		MMAR_1011		0	PTIQQLVR	1	1	0
MMAR_1184		0	TISDVPTQTLPAEGEVR	1	1	0	0	0	0	0	0	0.00691156	0.0010522	0.0307018	0.00305133	0.00341074	0.000968859	0.00691156	0.0010522	0.0307018	0.00305133	0.00341074	0.000968859	0	0	0	15.2238	9.93861	28.4061	15.2238	9.93861	28.4061	0	15.2238	0	0	9.93861	0	0	28.4061	0		MMAR_0859		0	PVNAVVGYDGSPGASTAIEAGALLFPGAR	1	1	0
MMAR_2402		0	TLDPNVAAR	1	1	0	0	0	0	0	0	0.0106504	0.00201421	0.00756216	0.00217861	0.00744094	0.00173937	0.0106504	0.00201421	0.00756216	0.00217861	0.00744094	0.00173937	0	0	0	18.9121	28.8093	23.3757	18.9121	28.8093	23.3757	0	18.9121	0	0	28.8093	0	0	23.3757	0		MMAR_2571		0	PVPSSAVFER	1	1	0
MMAR_1160		0	TLNLSVDEVLTTTR	1	1	0	0	0	0	0	0	0.00472106	0.00212437	0.00587929	0.0021043	0.0113394	0.00215609	0.00472106	0.00212437	0.00587929	0.0021043	0.0113394	0.00215609	0	0	0	44.9977	35.7918	19.0142	44.9977	35.7918	19.0142	0	44.9977	0	0	35.7918	0	0	19.0142	0		MMAR_0158		0	SAEQ(+0.98)PTIIYTLTDEAPLLATYAFLPIVR;SAEQPTIIYTLTDEAPLLATYAFLPIVR	2	2	0
MMAR_1049		0	TM(+15.99)TDPIADFLTR;TMTDPIADFLTR	2	2	0	0	0	0	0	0	0.390192	0.00921491	0.318659	0.0150183	0.38437	0.0130495	0.390192	0.00921491	0.318659	0.0150183	0.38437	0.0130495	0	0	0	2.36164	4.71298	3.39504	2.36164	4.71298	3.39504	0	2.36164	0	0	4.71298	0	0	3.39504	0		MMAR_4825		0	SAFEPNIRPDC(+57.02)TDALTAALGQR	1	1	0
MMAR_1903		0	TNEILLIDTAER	1	1	0	0	0	0	0	0	0.029541	0.000651394	0.017363	0.00392029	0.0260722	0.000311222	0.029541	0.000651394	0.017363	0.00392029	0.0260722	0.000311222	0	0	0	2.20505	22.5785	1.19369	2.20505	22.5785	1.19369	0	2.20505	0	0	22.5785	0	0	1.19369	0		MMAR_2202		0	SAGGGPGTGHVVVLSGPSAVGK	1	1	0
MMAR_1684		0	TNIVVLIK	1	1	0	0	0	0	0	0	0.02916	0.00393087	0.0226709	0.00471702	0.0937001	0.00366466	0.02916	0.00393087	0.0226709	0.00471702	0.0937001	0.00366466	0	0	0	13.4803	20.8065	3.91106	13.4803	20.8065	3.91106	0	13.4803	0	0	20.8065	0	0	3.91106	0		MMAR_3748		0	SATQEAIDMATVAAGAASAK	1	1	0
MMAR_5225		0	TNSSQAPGPDAFTSAR	1	1	0	0	0	0	0	0	0.0515823	0.00110013	0.0498608	0.00812807	0.0389618	0.00129358	0.0515823	0.00110013	0.0498608	0.00812807	0.0389618	0.00129358	0	0	0	2.13277	16.3015	3.32013	2.13277	16.3015	3.32013	0	2.13277	0	0	16.3015	0	0	3.32013	0		MMAR_4878		0	SAVPAPDPGPDAGAIWHYGDPLGEQR	1	1	0
MMAR_3564		0	TQDLPEIALELR	1	1	0	0	0	0	0	0	0.0554936	0.0063361	0.0449255	0.00593573	0.0383371	0.00604763	0.0554936	0.0063361	0.0449255	0.00593573	0.0383371	0.00604763	0	0	0	11.4177	13.2124	15.7749	11.4177	13.2124	15.7749	0	11.4177	0	0	13.2124	0	0	15.7749	0		MMAR_5372		0	SAVSLLSR	1	1	0
MMAR_3101		0	TQHYDAIVVGAGQAGPPLVGR	1	1	0	0	0	0	0	0	0.00405021	0.000780041	0.00494135	0.00116054	0.00309484	0.00108535	0.00405021	0.000780041	0.00494135	0.00116054	0.00309484	0.00108535	0	0	0	19.2593	23.4864	35.0698	19.2593	23.4864	35.0698	0	19.2593	0	0	23.4864	0	0	35.0698	0		MMAR_3256		0	SDAPELM(+15.99)QGPLEDR;SDAPELMQGPLEDR;SDAPELMQGPLEDRHR	3	3	0
MMAR_2222		0	TRLDSVER	1	1	0	0	0	0	0	0	0.00581766	0.000630843	0.00510751	0.000645831	0.00188533	0.000310054	0.00581766	0.000630843	0.00510751	0.000645831	0.00188533	0.000310054	0	0	0	10.8436	12.6447	16.4456	10.8436	12.6447	16.4456	0	10.8436	0	0	12.6447	0	0	16.4456	0		MMAR_4891		0	SDAPTTSATAR	1	1	0
MMAR_4557		0	TSEQSIPDITATPAWEALR;TSEQSIPDITATPAWEALRK	2	2	0	0	0	0	0	0	0.0514681	0.00308975	0.0432756	0.00463479	0.0265064	0.00405578	0.0514681	0.00308975	0.0432756	0.00463479	0.0265064	0.00405578	0	0	0	6.00322	10.71	15.3011	6.00322	10.71	15.3011	0	6.00322	0	0	10.71	0	0	15.3011	0		MMAR_0078		0	SDDQNTDAPPNHLSIDPR	1	1	0
MMAR_1606		0	TSLAGNLIEGAR	1	1	0	0	0	0	0	0	0.0665117	0.00302434	0.0536105	0.00677112	0.0502603	0.00249784	0.0665117	0.00302434	0.0536105	0.00677112	0.0502603	0.00249784	0	0	0	4.54707	12.6302	4.96981	4.54707	12.6302	4.96981	0	4.54707	0	0	12.6302	0	0	4.96981	0		MMAR_3239		0	SDGSTETGVSREPDEAALAEMSQQELLELGGSIDGVR	1	1	0
MMAR_1952		0	TSLDLTGR	1	1	0	0	0	0	0	0	0.00724126	0.00471071	0.00796324	0.0011751	0.00676665	0.000968033	0.00724126	0.00471071	0.00796324	0.0011751	0.00676665	0.000968033	0	0	0	65.0537	14.7566	14.3059	65.0537	14.7566	14.3059	0	65.0537	0	0	14.7566	0	0	14.3059	0		MMAR_2708		0	SDHSMFESTFADR	1	1	0
MMAR_3122		0	TSPDPYDALPK	1	1	0	0	0	0	0	0	0.0855551	0.0195094	0.054788	0.0123703	0.0867858	0.00465666	0.0855551	0.0195094	0.054788	0.0123703	0.0867858	0.00465666	0	0	0	22.8033	22.5785	5.36569	22.8033	22.5785	5.36569	0	22.8033	0	0	22.5785	0	0	5.36569	0		MMAR_0566		0	SDLLNSQIVLR	1	1	0
MMAR_1478		0	TSQATPLTPVISR	1	1	0	0	0	0	0	0	0.0362595	0.000996274	0.0263602	0.0033796	0.0283231	0.00465789	0.0362595	0.000996274	0.0263602	0.0033796	0.0283231	0.00465789	0	0	0	2.74762	12.8208	16.4456	2.74762	12.8208	16.4456	0	2.74762	0	0	12.8208	0	0	16.4456	0		MMAR_0895		0	SDNPFDAGVWR	1	1	0
MMAR_3802		0	TSVIGNLAGTNLGVTPVFSK	1	1	0	0	0	0	0	0	0.00976231	0.00161242	0.0123056	0.000758879	0.0126761	0.00300114	0.00976231	0.00161242	0.0123056	0.000758879	0.0126761	0.00300114	0	0	0	16.5168	6.16693	23.6755	16.5168	6.16693	23.6755	0	16.5168	0	0	6.16693	0	0	23.6755	0		MMAR_0126		0	SDSDM(+15.99)FDAAR;SDSDMFDAAR	2	2	0
MMAR_1891		0	TTGLPSQTQVIELLGGEFAR	1	1	0	0	0	0	0	0	0.0045104	0.00105647	0.00302591	0.00232821	0.00247812	0.000538181	0.0045104	0.00105647	0.00302591	0.00232821	0.00247812	0.000538181	0	0	0	23.4231	76.9424	21.7173	23.4231	76.9424	21.7173	0	23.4231	0	0	76.9424	0	0	21.7173	0		MMAR_1660		0	SEAGPDTADPDLLIDFR	1	1	0
MMAR_2620		0	TTLPSAGSLSISTVTGDPVAR	1	1	0	0	0	0	0	0	0.026111	0.00200873	0.0237712	0.00123754	0.0152033	0.00207027	0.026111	0.00200873	0.0237712	0.00123754	0.0152033	0.00207027	0	0	0	7.69305	5.20606	13.6173	7.69305	5.20606	13.6173	0	7.69305	0	0	5.20606	0	0	13.6173	0		MMAR_1053		0	SEATNQLK	1	1	0
MMAR_1079		0	TTQIPHFIDGR;TTQIPHFIDGRR	2	2	0	0	0	0	0	0	0.0544667	0.00513083	0.0348264	0.0108858	0.0542861	0.00483842	0.0544667	0.00513083	0.0348264	0.0108858	0.0542861	0.00483842	0	0	0	9.42011	31.2573	8.9128	9.42011	31.2573	8.9128	0	9.42011	0	0	31.2573	0	0	8.9128	0		MMAR_0465		0	SELN(+0.98)GDTEPEVLVEQR	1	1	0
MMAR_4075		0	TTSVIVAGAR	1	1	0	0	0	0	0	0	0.0665234	0.00397702	0.049006	0.00736842	0.0444359	0.0234664	0.0665234	0.00397702	0.049006	0.00736842	0.0444359	0.0234664	0	0	0	5.97838	15.0358	52.8096	5.97838	15.0358	52.8096	0	5.97838	0	0	15.0358	0	0	52.8096	0		MMAR_3299		0	SEQISEQSEQNVYGASSPVPAGESSPSAASAPR	1	1	0
MMAR_4344		0	TTTESTNHLSGIIAANRR	1	1	0	0	0	0	0	0	0.0152002	0.000653714	0.0131726	0.00179247	0.00614098	0.000667066	0.0152002	0.000653714	0.0131726	0.00179247	0.00614098	0.000667066	0	0	0	4.3007	13.6076	10.8625	4.3007	13.6076	10.8625	0	4.3007	0	0	13.6076	0	0	10.8625	0		MMAR_3493		0	SGAGDGITILPVHEC(+57.02)WDLM(+15.99)K	1	1	0
MMAR_1036		0	TTTTEFPSATAK	1	1	0	0	0	0	0	0	0.207866	0.0126909	0.166	0.0236341	0.161352	0.0463017	0.207866	0.0126909	0.166	0.0236341	0.161352	0.0463017	0	0	0	6.10533	14.2374	28.696	6.10533	14.2374	28.696	0	6.10533	0	0	14.2374	0	0	28.696	0		MMAR_4103		0	SGDVKPVGVAVLGLGNVGSEVVR	1	1	0
MMAR_0780		0	TVFARPGSAGALM(+15.99)SFESR;TVFARPGSAGALMSFESR	2	2	0	0	0	0	0	0	0.100597	0.000845765	0.0779696	0.00800195	0.0678108	0.00213308	0.100597	0.000845765	0.0779696	0.00800195	0.0678108	0.00213308	0	0	0	0.840747	10.2629	3.14563	0.840747	10.2629	3.14563	0	0.840747	0	0	10.2629	0	0	3.14563	0		MMAR_2223		0	SGGAGIPDVPAFDASDVR	1	1	0
MMAR_3828		0	TVGYVAAVPVR	1	1	0	0	0	0	0	0	0.0260001	0.000574267	0.0143255	0.00323448	0.0140945	0.000996465	0.0260001	0.000574267	0.0143255	0.00323448	0.0140945	0.000996465	0	0	0	2.20871	22.5785	7.0699	2.20871	22.5785	7.0699	0	2.20871	0	0	22.5785	0	0	7.0699	0		MMAR_0962		0	SGPVTYTHDDAIGVIR	1	1	0
MMAR_1704		0	TVTSAELLDYDEVIAR	1	1	0	0	0	0	0	0	0.0132992	0.00303266	0.0154778	0.00177139	0.0204872	0.00347579	0.0132992	0.00303266	0.0154778	0.00177139	0.0204872	0.00347579	0	0	0	22.8033	11.4447	16.9657	22.8033	11.4447	16.9657	0	22.8033	0	0	11.4447	0	0	16.9657	0		MMAR_4212		0	SGTPDNAADQSSTTQAIR	1	1	0
MMAR_0735		0	TVTVEPSITTGPIAGSSK	1	1	0	0	0	0	0	0	0.0448356	0.00442078	0.0546197	0.00786193	0.0382573	0.00325255	0.0448356	0.00442078	0.0546197	0.00786193	0.0382573	0.00325255	0	0	0	9.85998	14.3939	8.50178	9.85998	14.3939	8.50178	0	9.85998	0	0	14.3939	0	0	8.50178	0		MMAR_4549		0	SIFLNKDNK	1	1	0
MMAR_5068		0	VAIVSDQQLAAR	1	1	0	0	0	0	0	0	0.00526751	0.000177127	0.00546503	0.00123392	0.00225092	0.000149134	0.00526751	0.000177127	0.00546503	0.00123392	0.00225092	0.000149134	0	0	0	3.36263	22.5785	6.62549	3.36263	22.5785	6.62549	0	3.36263	0	0	22.5785	0	0	6.62549	0		MMAR_1126		0	SKLIEYDETAR;SKLIEYDETARR	2	2	0
MMAR_3574		0	VAVGGLEVVDDLGPAR	1	1	0	0	0	0	0	0	0.00805358	0.00139453	0.00618297	0.000298638	0.00247314	0.000507938	0.00805358	0.00139453	0.00618297	0.000298638	0.00247314	0.000507938	0	0	0	17.3156	4.83001	20.5382	17.3156	4.83001	20.5382	0	17.3156	0	0	4.83001	0	0	20.5382	0		MMAR_2250		0	SLDVEIFPDSDM(+15.99)LIGAAGQR;SLDVEIFPDSDMLIGAAGQR	2	2	0
MMAR_4492		0	VDELGSNSEVGTLK	1	1	0	0	0	0	0	0	0.0181346	0.000311593	0.0129645	0.00211692	0.00878861	0.000704415	0.0181346	0.000311593	0.0129645	0.00211692	0.00878861	0.000704415	0	0	0	1.71822	16.3286	8.0151	1.71822	16.3286	8.0151	0	1.71822	0	0	16.3286	0	0	8.0151	0		MMAR_0156		0	SLFDISDR	1	1	0
MMAR_3768		0	VDGAPSSDPENEPTQREDLPDR;VDGAPSSDPENEPTQREDLPDRLR	2	2	0	0	0	0	0	0	0.0256543	0.00115184	0.0309341	0.00588252	0.0199347	0.00201894	0.0256543	0.00115184	0.0309341	0.00588252	0.0199347	0.00201894	0	0	0	4.48987	19.0163	10.1278	4.48987	19.0163	10.1278	0	4.48987	0	0	19.0163	0	0	10.1278	0		MMAR_2755		0	SLLTIGQQFPAYSLTALIGGDLSK;SLLTIGQQFPAYSLTALIGGDLSKVDAK	2	2	0
MMAR_2341		0	VESSLPAVLR	1	1	0	0	0	0	0	0	0.0772235	0.00465325	0.048511	0.00509566	0.0689285	0.00165157	0.0772235	0.00465325	0.048511	0.00509566	0.0689285	0.00165157	0	0	0	6.02569	10.5041	2.39607	6.02569	10.5041	2.39607	0	6.02569	0	0	10.5041	0	0	2.39607	0		MMAR_4353		0	SLSLGIVGLPNVGK	1	1	0
MMAR_2247		0	VEVSDTALEPIGDVHR	1	1	0	0	0	0	0	0	0.00686135	0.00156462	0.00986191	0.00708176	0.00696539	0.0011327	0.00686135	0.00156462	0.00986191	0.00708176	0.00696539	0.0011327	0	0	0	22.8033	71.8092	16.2619	22.8033	71.8092	16.2619	0	22.8033	0	0	71.8092	0	0	16.2619	0		MMAR_4178		0	SNLTPFEQYVGIPILR	1	1	0
MMAR_1183		0	VSGSAQDPSLSFGSAAAAYER	1	1	0	0	0	0	0	0	0.016701	0.00233756	0.0181699	0.00130025	0.0086068	0.00321714	0.016701	0.00233756	0.0181699	0.00130025	0.0086068	0.00321714	0	0	0	13.9965	7.15607	37.3791	13.9965	7.15607	37.3791	0	13.9965	0	0	7.15607	0	0	37.3791	0		MMAR_1225		0	SNPTDASQRDQTGPAGSLGPEQR	1	1	0
MMAR_3525		0	VTDYNQGEIAER	1	1	0	0	0	0	0	0	0.0120641	0.00076784	0.00838885	0.00103052	0.00486241	0.000362957	0.0120641	0.00076784	0.00838885	0.00103052	0.00486241	0.000362957	0	0	0	6.36465	12.2844	7.46454	6.36465	12.2844	7.46454	0	6.36465	0	0	12.2844	0	0	7.46454	0		MMAR_1515		0	SNQAAPAIVVGIDGSR	1	1	0
MMAR_1041		0	VTGTTGSTEFK	1	1	0	0	0	0	0	0	0.0253893	0.000488453	0.0144628	0.00206504	0.00871841	0.00209872	0.0253893	0.000488453	0.0144628	0.00206504	0.00871841	0.00209872	0	0	0	1.92386	14.2783	24.0723	1.92386	14.2783	24.0723	0	1.92386	0	0	14.2783	0	0	24.0723	0		MMAR_2017		0	SNSLAVVR	1	1	0
																																											MMAR_2647		0	SPITVLPTELATMR	1	1	0
																																											MMAR_1175		0	SPTPDVLSPAQLGPLTLR	1	1	0
																																											MMAR_4521		0	SQEVAIPFTAIVPAAGLGTR	1	1	0
																																											MMAR_1753		0	SQNFPPPPGGPPQPADIGR	1	1	0
																																											MMAR_4311		0	SQSTAPQFSAIDDIRR	1	1	0
																																											MMAR_0560		0	SRNDVSPDVTADIAAIQQVK	1	1	0
																																											MMAR_4072		0	SRTDQLAGTHLAPEPNDLAR	1	1	0
																																											MMAR_5102		0	SSAESDIPEQFR	1	1	0
																																											MMAR_2922		0	SSDIPSAVQR	1	1	0
																																											MMAR_3410		0	SSFSYVR	1	1	0
																																											MMAR_1320		0	SSIEPWPAPFAPTPVHATVTVPGSK	1	1	0
																																											MMAR_2488		0	SSNSSGSAGILDELGWR	1	1	0
																																											MMAR_4058		0	SSPLAPVGIFDSGVGGLTVAR	1	1	0
																																											MMAR_2718	S(+42.01)SSESSTATAQIGVTGLAVM(+15.99)GSNIAR	1	SSSESSTATAQIGVTGLAVMGSNIAR	1	2	0.00299237
																																											MMAR_3858		0	STDGPDGQVGPAQR	1	1	0
																																											MMAR_5410		0	STESTSPAIVVGVDGSPASTLAVEWAAR	1	1	0
																																											MMAR_1954		0	STGDLLYSDTEEALR	1	1	0
																																											MMAR_1772	S(+42.01)TIPDNAIAVVGM(+15.99)AGKFPGAK	1	STIPDNAIAVVGMAGK;STIPDNAIAVVGMAGKFPGAK	2	3	0.00772414
																																											MMAR_1352		0	STTALPPLVAPAATLSR	1	1	0
																																											MMAR_5399		0	STTFAAR	1	1	0
																																											MMAR_1962		0	STVGFDVPAR	1	1	0
																																											MMAR_1800		0	STVVVDAVEHLVR	1	1	0
																																											MMAR_1925		0	SVAETEEGVFEATATIDN(+0.98)GSFGTR;SVAETEEGVFEATATIDNGSFGTR	2	2	0
																																											MMAR_3586		0	SVDVTDVLSR	1	1	0
																																											MMAR_2527		0	SVGTSGTSVVSAGTSGTSGTNEPAPVGLVVAIDGPAGTGK	1	1	0
																																											MMAR_1285		0	SWPAAVINR	1	1	0
																																											MMAR_4396		0	SYETILVERDQR	1	1	0
																																											MMAR_3258		0	TAESGDQIPTVHVATSLPK	1	1	0
																																											MMAR_1374		0	TAKKPEIDFPGGEPPTDLVITDVVEGDGAEATSGK	1	1	0
																																											MMAR_3772		0	TASADSAADQLPK	1	1	0
																																											MMAR_4942		0	TATTPGEATTPEAR	1	1	0
																																											MMAR_3289		0	TDKTPDDVFK;TDKTPDDVFKLAK	2	2	0
																																											MMAR_1206		0	TDMPTLDAIR	1	1	0
																																											MMAR_0377		0	TDPQTTVGVVAESTPDER;TDPQTTVGVVAESTPDERR	2	2	0
																																											MMAR_2713		0	TDRVSAGNLR	1	1	0
																																											MMAR_1276		0	TDVLPVVAVTYSPGPHLER	1	1	0
																																											MMAR_2663		0	TELAPSLVELAR	1	1	0
																																											MMAR_3339		0	TELVTGK	1	1	0
																																											MMAR_0948		0	TEQSYPVEVGHPPSALLR	1	1	0
																																											MMAR_1886		0	TESPYLVGLR	1	1	0
																																											MMAR_3487		0	TETMVDTEVIAR	1	1	0
																																											MMAR_4236		0	TGAAGIGLATLASDGSVLDTWFPAPELTESGTSATSR	1	1	0
																																											MMAR_1131		0	TGDADAIYTN(+0.98)GDIVTVDDEQPIAEAVAVKDGR	1	1	0
																																											MMAR_5021		0	TGIWDVR	1	1	0
																																											MMAR_3246		0	TIAVTGSIATDHLM(+15.99)R;TIAVTGSIATDHLMR	2	2	0
																																											MMAR_2464		0	TIETLSTQSK	1	1	0
																																											MMAR_0251		0	TIGVIC(+57.02)AIPQELAYLR	1	1	0
																																											MMAR_2240		0	TIHSLEDLLAEGVSGR	1	1	0
																																											MMAR_4789		0	TKPEATIAVPGGK	1	1	0
																																											MMAR_2402		0	TLDPNVAAR	1	1	0
																																											MMAR_1160		0	TLNLSVDEVLTTTR	1	1	0
																																											MMAR_1049		0	TM(+15.99)TDPIADFLTR;TMTDPIADFLTR	2	2	0
																																											MMAR_5225		0	TN(+0.98)SSQAPGPDAFTSAR;TNSSQAPGPDAFTSAR	2	2	0
																																											MMAR_1903		0	TNEILLIDTAER	1	1	0
																																											MMAR_1684		0	TNIVVLIK	1	1	0
																																											MMAR_2370		0	TPTERPTTMC(+57.02)EAFQR	1	1	0
																																											MMAR_3564		0	TQDLPEIALELR	1	1	0
																																											MMAR_3101		0	TQHYDAIVVGAGQAGPPLVGR	1	1	0
																																											MMAR_1304		0	TRLTVDSDQVLDQAPAQSGQPEEPQATAEIVFK	1	1	0
																																											MMAR_4557		0	TSEQSIPDITATPAWEALR;TSEQSIPDITATPAWEALRK	2	2	0
																																											MMAR_1606		0	TSLAGNLIEGAR	1	1	0
																																											MMAR_1952		0	TSLDLTGR	1	1	0
																																											MMAR_1478		0	TSQATPLTPVISR	1	1	0
																																											MMAR_4990		0	TSSTNVTDLSGR	1	1	0
																																											MMAR_2012		0	TSTDPMAQTAGAAQPHR	1	1	0
																																											MMAR_1891		0	TTGLPSQTQVIELLGGEFAR	1	1	0
																																											MMAR_2758		0	TTLNDAVGLATADR	1	1	0
																																											MMAR_1079		0	TTQIPHFIDGR;TTQIPHFIDGRR	2	2	0
																																											MMAR_4075		0	TTSVIVAGAR	1	1	0
																																											MMAR_4344		0	TTTESTNHLSGIIAANR;TTTESTNHLSGIIAANRR	2	2	0
																																											MMAR_1295		0	TTTETSLSADTK;TTTETSLSADTKN(+0.98)GIDFK	2	2	0
																																											MMAR_1036		0	TTTTEFPSATAK	1	1	0
																																											MMAR_0780		0	TVFARPGSAGALM(+15.99)SFESR	1	1	0
																																											MMAR_3828		0	TVGYVAAVPVR	1	1	0
																																											MMAR_3574		0	VAVGGLEVVDDLGPAR	1	1	0
																																											MMAR_4492		0	VDELGSNSEVGTLK	1	1	0
																																											MMAR_3768		0	VDGAPSSDPENEPTQREDLPDR;VDGAPSSDPENEPTQREDLPDRLR	2	2	0
																																											MMAR_0253		0	VDTDAPLPDRSER	1	1	0
																																											MMAR_0214		0	VEQSGDPTPPTAFGIEK	1	1	0
																																											MMAR_2341		0	VESSLPAVLR;VESSLPAVLRER	2	2	0
																																											MMAR_5353		0	VLDAVGNPQSVLLLGGTSEIGLAIC(+57.02)QR	1	1	0
																																											MMAR_3236		0	VLSSEASSAADHSAAAPIPTSSWPQ(+0.98)LLGR	1	1	0
																																											MMAR_5241		0	VSFDSLSPEELAALHVR	1	1	0
																																											MMAR_1183		0	VSGSAQDPSLSFGSAAAAYER	1	1	0
																																											MMAR_3525		0	VTDYNQGEIAER	1	1	0
																																											MMAR_1041		0	VTGTTGSTEFK;VTGTTGSTEFKGK	2	2	0
[truncated: 78 more columns]

## Sheet: S1C Bioreplicate Frequency
Bioreplicate 1	Bioreplicate 2	Bioreplicate 3	Gene	Frequency
MMAR_1762	MMAR_1762	MMAR_1762	pks15/1	3
MMAR_1772	MMAR_1772	MMAR_1772	ppsE	3
MMAR_1973	MMAR_1973	MMAR_1973	MMAR_1973	3
MMAR_2089	MMAR_2089	MMAR_2089	MMAR_2089	3
MMAR_2254	MMAR_2254	MMAR_2254	tkt	3
MMAR_2267	MMAR_2267	MMAR_2267	MMAR_2267	3
MMAR_2289	MMAR_2289	MMAR_2289	fabG1	3
MMAR_4135	MMAR_4135	MMAR_4135	MMAR_4135	3
MMAR_5450	MMAR_5450	MMAR_5450	esxA	3
MMAR_1295		MMAR_1295	sahH	2
	MMAR_0638	MMAR_0638	grpE	2
	MMAR_0735	MMAR_0735	thiC	2
	MMAR_0879	MMAR_0879	fabH	2
	MMAR_1047	MMAR_1047	rplE	2
	MMAR_1184	MMAR_1184	metA	2
	MMAR_1185	MMAR_1185	metC	2
	MMAR_2442	MMAR_2442	MMAR_2442	2
	MMAR_2469	MMAR_2469	argH	2
	MMAR_2568	MMAR_2568	MMAR_2568	2
	MMAR_2620	MMAR_2620	MMAR_2620	2
	MMAR_2677	MMAR_2677	eccD5	2
	MMAR_2718	MMAR_2718	gnd1	2
	MMAR_2821	MMAR_2821	AceAb	2
	MMAR_3645	MMAR_3645	cysK1	2
	MMAR_3802	MMAR_3802	porB	2
	MMAR_4553	MMAR_4553	uvrD1	2
	MMAR_5155	MMAR_5155	acs	2
	MMAR_5350	MMAR_5350	MMAR_5350	2
MMAR_4387	MMAR_4387		greA	2
MMAR_5363	MMAR_5363		accD4_1	2
		MMAR_0057	leuS	1
		MMAR_0490	gabD1	1
		MMAR_1036	rplV	1
		MMAR_1225	glpD2	1
		MMAR_1704	gatB	1
		MMAR_1962	dapA	1
		MMAR_2012	ppgK	1
		MMAR_2088	thrS	1
		MMAR_2440	MMAR_2440	1
		MMAR_2527	cmk	1
		MMAR_3028	ppm1B	1
		MMAR_3084	prcA	1
		MMAR_3260	sucB	1
		MMAR_4557	pgi	1
		MMAR_4871	MMAR_4871	1
		MMAR_4942	phoP	1
		MMAR_4990	MMAR_4990	1
		MMAR_5102	lysS	1
		MMAR_5149	serB	1
		MMAR_5225	leuA	1
		MMAR_5440	MMAR_5440	1
	MMAR_1651		ctaD	1
	MMAR_1992		lexA	1
	MMAR_2247		ppc	1
	MMAR_4849		MMAR_4849	1
	MMAR_5477		trxB2	1
MMAR_3772			valS	1

## Sheet: S1D EsxA Plot
	Wild-type	∆1839	∆1839/pMOPS1839	Accession	WT stdev	Del stdev	Comp stdev	%CV in WT	%CV in Del	%CV Comp	WT stdev Half	Del stdev Half	Comp stdev Half	WT Error UpperBound	Del Error UpperBound	Comp Error UpperBound	WT Error LowerBound	Del Error LowerBound	Comp Error LowerBound	log2(10000x) WT	log2(10000x) Del	log2(10000x) Comp	WT transformedError UpperBound	Del transformedError UpperBound	Comp transformedError UpperBound	WT transformedError LowerBound	Del transformedError LowerBound	Comp transformedError LowerBound	rangeTransUpperWThalf	rangeTransUpperDelhalf	rangeTransUpperComphalf	rangeTransLowerWThalf	rangeTransLowerDelhalf	rangeTransLowerComphalf
Ac	0.0957422	0	0.0318089	MMAR_5450	0.00269205	0	0.0125414	0.0281177	#DIV/0!	0.394274	0.00134602	0	0.00627071	0.0970882	0	0.0380796	0.0943961	0	0.0255382	9.90301	#NUM!	8.31329	9.92315	#NUM!	8.57288	9.88258	#NUM!	7.99651	0.0201414	#NUM!	0.259588	0.0204265	#NUM!	0.316774
NonAc	1.20838	0.273392	0.254677	MMAR_5450	0.968861	0.0388893	0.325772	0.801783	0.142248	1.27916	0.484431	0.0194447	0.162886	1.69281	0.292837	0.417562	0.723952	0.253947	0.091791	13.5608	11.4168	11.3145	14.0471	11.5159	12.0278	12.8217	11.3103	9.84221	0.486345	0.0991252	0.713325	0.739111	0.106442	1.47224
	Normalized area of N-terminal peptide				Standard deviation values			Relative Standard Deviations			Half standard deviation (used for calculating transformed error)			Upper bound of standard deviation error			Lower bound of standard deviation error			N-terminal peptide area in transformed space. Values are multiplied by 10,000, then log2 is taken			Previous Upper bound of standard deviation error is also transformed			Previous Lower bound of standard deviation error is also transformed			Distance/length between transformed value and its upper bound error (for plotting Excel error bar)			Distance/length between transformed value and its lower bound error (for plotting Excel error bar)
	These data are plotted in Figure 2C

## Sheet: S1E Emp1 potential targets 
Cluster 3 Proteins	condition	area	TB Ortholog	Protein product	Functional Category
MMAR_5450	WT	0.0957422	Rv3875	6 kDa early secretory antigenic target EsxA (EsaT-6)	Virulence, detoxification, adaptation
	Del	1e-05
	Comp	0.0318089
MMAR_0057	WT	0.0181422	Rv0041	leucyl-tRNA synthetase LeuS	Information pathways
	Del	1e-05
	Comp	0.100485
MMAR_0638	WT	0.00278802	Rv0351	GrpE protein (Hsp-70 cofactor)	Virulence, detoxification, adaptation
	Del	1e-05
	Comp	0.0137122
MMAR_0879	WT	0.0148121	Rv0533c	3-oxoacyl-[acyl-carrier-protein] synthase III FabH	Lipid metabolism
	Del	1e-05
	Comp	0.000841368
MMAR_1047	WT	0.0149156	Rv0716	50S ribosomal protein L5, RplE	Information pathways
	Del	1e-05
	Comp	0.0530113
MMAR_1184	WT	0.00141208	Rv3341	homoserine O-acetyltransferase MetA	Intermediary metabolism and respiration
	Del	1e-05
	Comp	0.0208532
MMAR_1185	WT	0.0199176	Rv3340	O-acetylhomoserine sulfhydrylase MetC	Intermediary metabolism and respiration
	Del	1e-05
	Comp	0.101002
MMAR_1962	WT	0.00244743	Rv2753c	dihydrodipicolinate synthase DapA	Intermediary metabolism and respiration
	Del	1e-05
	Comp	0.0157927
MMAR_1973	WT	0.0293561	Rv2740	conserved protein	Virulence, detoxification, adaptation
	Del	1e-05
	Comp	0.183374
MMAR_2089	WT	0.00344118	Rv2613c	conserved protein	Conserved hypotheticals
	Del	1e-05
	Comp	0.0167017
MMAR_2267	WT	0.00323093	Rv1462	conserved protein	Conserved hypotheticals
	Del	1e-05
	Comp	0.0437186
MMAR_2289	WT	0.0229743	Rv1483	3-oxoacyl-[acyl-carrier protein] reductase, FabG1	Lipid metabolism
	Del	1e-05
	Comp	0.262107
MMAR_2442	WT	0.0016579	Rv1637c	conserved protein	Conserved hypotheticals
	Del	1e-05
	Comp	0.0163437
MMAR_2469	WT	0.00274147	Rv1659	argininosuccinate lyase ArgH	Intermediary metabolism and respiration
	Del	1e-05
	Comp	0.0198042
MMAR_2527	WT	0.00414431	Rv1712	cytidylate kinase, Cmk	Intermediary metabolism and respiration
	Del	1e-05
	Comp	0.0030085
MMAR_2568	WT	0.00433173	none	carbohydrate phosphorylase	Intermediary metabolism and respiration
	Del	1e-05
	Comp	0.0458639
MMAR_2821	WT	0.00367776	none	isocitrate lyase AceAb	Intermediary metabolism and respiration
	Del	1e-05
	Comp	0.0157226
MMAR_3645	WT	0.0198667	Rv2334	cysteine synthase a CysK1	Intermediary metabolism and respiration
	Del	1e-05
	Comp	0.00544568
MMAR_4135	WT	0.0556884	Rv1284	carbonic anhydrase	Intermediary metabolism and respiration
	Del	1e-05
	Comp	0.335822
MMAR_4553	WT	0.00186876	Rv0949	ATP-dependent DNA helicase II UvrD1	Information pathways
	Del	1e-05
	Comp	0.00746292
MMAR_4871	WT	0.00581228	Rv0813c	conserved hypothetical protein	Conserved hypotheticals
	Del	1e-05
	Comp	0.0253687
MMAR_5149	WT	0.00367962	Rv3661	phosphoserine phosphatase SerB	Virulence, detoxification, adaptation
	Del	1e-05
	Comp	0.0543792
MMAR_5350	WT	0.00103687	Rv3788	conserved hypothetical protein	Conserved hypotheticals
	Del	1e-05
	Comp	0.01377
